# Supplementary material for: Genome-Wide Association Screening Determines Peripheral Players in Male Fertility Maintenance
Source: Int J Mol Sci. 2022 Dec 28;24(1):524. doi: 10.3390/ijms24010524 (PMC9820667; doi:10.3390/ijms24010524)
Supplement: Supplementary file 1 [file ijms-24-00524-s001.zip]

Archive with 4 entries (4 files):
- Suppl.TableS1 (1).xlsx
- Suppl.TableS2.xlsx
- Suppl.TableS3.xlsx
- Suppl.TableS4.xlsx
