# Supplementary material for: Genome-Wide Association Screening Determines Peripheral Players in Male Fertility Maintenance
Source: Int J Mol Sci. 2022 Dec 28;24(1):524. doi: 10.3390/ijms24010524 (PMC9820667; doi:10.3390/ijms24010524)
Supplement: Supplementary file 1 [file ijms-24-00524-s001.zip › Suppl.TableS1 (1).xlsx]

## Sheet: Sample_Info
	Origin	Spermiogram	Exome dataset name
	Central European	asthenozoospermia	S_62
	Central European	asthenozoospermia	S_113
	Central European	asthenozoospermia	S_120
	Central European	asthenozoospermia	HH6
	Central European	asthenozoospermia	HH10
	Central European	asthenozoospermia	HH11
	Central European	asthenozoospermia	HH_4_9
	Central European	asthenozoospermia	HH_4_18
	Central European	oligoasthenozoospermia	S_25
	Central European	oligoasthenozoospermia	S_75
	Central European	oligoasthenozoospermia	S_83
	Central European	oligoasthenozoospermia	S_98
	Central European	oligoasthenozoospermia	HH_Mz45
	Central European	oligoasthenozoospermia	HH_Mz68
	Central European	oligoasthenozoospermia	HH_Mz78
	Central European	oligoasthenozoospermia	HH_Mz79
	Central European	oligoasthenozoospermia	Mz_HH25
	Central European	oligoasthenozoospermia	HH8
	Central European	azoozoospermia	S_70
	Central European	azoozoospermia	S_73
	Central European	azoozoospermia	S_114
	Central European	azoozoospermia	S_115
	Central European	azoozoospermia	S_118
	Central European	oligoasthenoteratozoospermia	S_68
	Central European	oligoasthenoteratozoospermia	S_116
	Central European	oligoasthenoteratozoospermia	S_157
	Central European	oligoasthenoteratozoospermia	S_162
	Central European	oligoasthenoteratozoospermia	S_163
	Central European	oligoasthenoteratozoospermia	HH_Mz22
	Central European	oligoasthenoteratozoospermia	HH_Mz32
	Central European	oligoasthenoteratozoospermia	HH_Mz34
	Central European	oligoasthenoteratozoospermia	HH_Mz35
	Central European	oligoasthenoteratozoospermia	HH_Mz43
	Central European	oligoasthenoteratozoospermia	HH2
	Central European	oligoasthenoteratozoospermia	HH4
	Central European	oligoasthenoteratozoospermia	HH7
	Central European	oligoasthenoteratozoospermia	HH9
	Central European	oligoasthenoteratozoospermia	HH14
	Central European	oligoasthenoteratozoospermia	HH18
	Central European	oligoasthenoteratozoospermia	HH22
	Central European	oligoasthenoteratozoospermia	HH_4_5
	Central European	oligoasthenoteratozoospermia	HH_4_16
	Central European	oligoasthenoteratozoospermia	HH_4_35
	Central European	oligoasthenoteratozoospermia	HH_4_83
	Central European	oligoasthenoteratozoospermia	HH_4_114
	Central European	oligozoospermia	S_8
	Central European	oligozoospermia	S_26
	Central European	oligozoospermia	S_47
	Central European	oligozoospermia	S_65
	Central European	oligozoospermia	S_96
	Central European	oligozoospermia	S_106
	Central European	oligozoospermia	S_130
	Central European	oligozoospermia	HH_Mz21
	Central European	oligozoospermia	HH_Mz33
	Central European	oligozoospermia	HH_Mz44
	Central European	oligozoospermia	HH_Mz52
	Central European	oligozoospermia	HH_Mz60
	Central European	oligozoospermia	HH_Mz61
	Central European	oligozoospermia	HH_Mz76
	Central European	oligozoospermia	Mz_HH26
	Central European	oligozoospermia	HH1
	Central European	oligozoospermia	HH3
	Central European	oligozoospermia	HH5
	Central European	oligozoospermia	HH13
	Central European	oligozoospermia	HH19
	Central European	oligozoospermia	HH20
	Central European	oligozoospermia	HH21
	Central European	oligozoospermia	HH_4_71
	Central European	oligozoospermia	HH_4_117
	Central European	oligozoospermia	HH_4_118
	Central European	normozoospermia	S_2
	Central European	normozoospermia	S_3
	Central European	normozoospermia	S_4
	Central European	normozoospermia	S_7
	Central European	normozoospermia	S_23
	Central European	normozoospermia	S_38
	Central European	normozoospermia	S_48
	Central European	normozoospermia	S_56
	Central European	normozoospermia	S_57
	Central European	normozoospermia	S_64
	Central European	normozoospermia	S_66
	Central European	normozoospermia	S_84
	Central European	normozoospermia	S_86
	Central European	normozoospermia	S_87
	Central European	normozoospermia	S_92
	Central European	normozoospermia	S_100
	Central European	normozoospermia	S_129
	Central European	normozoospermia	S_156
	Central European	normozoospermia	S_176
	Central European	normozoospermia	Mz_HH_84
	Central European	normozoospermia	HH_4_4
	Central European	normozoospermia	HH_4_11
	Central European	normozoospermia	HH_4_12
	Central European	normozoospermia	HH_4_13
	Central European	normozoospermia	HH_4_15
	Central European	normozoospermia	HH_4_24
	Central European	normozoospermia	HH_4_31
	Central European	normozoospermia	HH_4_37
	Central European	normozoospermia	HH_4_43
	Central European	normozoospermia	HH_4_66
