# Supplementary material for: Genome-Wide Association Screening Determines Peripheral Players in Male Fertility Maintenance
Source: Int J Mol Sci. 2022 Dec 28;24(1):524. doi: 10.3390/ijms24010524 (PMC9820667; doi:10.3390/ijms24010524)
Supplement: Supplementary file 1 [file ijms-24-00524-s001.zip › Suppl.TableS2.xlsx]

## Sheet: Sheet1
						Infertile probands				Fertile probands
GeneName	SNP ID	CHROM	POS	REF	ALT	num_of_ref	num_of_alt	Sum	MAF	num_of_ref	num_of_alt	Sum	MAF	odds-ratio	FDR	Func	ExonicFunc	Gene	cytoBand
ANAPC1	rs201128090	2	112619981	G	A	51	19	70	0.27	30	0	30	0	0	0.032172	exonic	missense SNV	NM_022662	2q13
CES1	rs3826190	16	55862883	C	A	21	49	70	0.7	22	8	30	0.27	0.159159	0.011816	exonic	missense SNV	NM_001025194,NM_001025195,NM_001266	16q12.2
FAM131C	rs77667563	1	16385042	G	A	25	45	70	0.64	23	7	30	0.23	0.172338	0.013846	exonic	missense SNV	NM_182623	1p36.13
HLA-DRB1	rs3830125	6	32548556	C	T	44	26	70	0.37	29	1	30	0.03	0.0594724	0.0210784	exonic	missense SNV	NM_001243965,NM_002124	6p21.32
HLA-DRB1	rs200079869	6	32557418	A	G	47	23	70	0.33	29	1	30	0.03	0.0717087	0.0402873	splicing	.	NM_001243965,NM_002124	6p21.32
KMT2C	rs2479172	7	151945007	C	T	16	54	70	0.77	21	9	30	0.3	0.130223	0.0053424	exonic	missense SNV	NM_170606	7q36.1
KMT2C	rs183684706	7	151927025	A	G	36	34	70	0.49	28	2	30	0.07	0.077282	0.008848	exonic	missense SNV	NM_170606	7q36.1
NOMO1	rs62038492	16	14988868	A	G	24	46	70	0.66	23	7	30	0.23	0.162001	0.01281	exonic	missense SNV	NM_014287	16p13.11
SAA1	rs1136747	11	18290874	T	C	69	1	70	0.01	23	7	30	0.23	20.3059	0.039396	exonic	missense SNV	NM_000331,NM_001178006,NM_199161	11p15.1
SRGAP2	rs782625719	1	206566048	G	C	24	46	70	0.66	26	4	30	0.13	0.0824816	0.00172872	exonic	unknown	NM_001170637,NM_001271872,NM_001300952,NM_015326	1q32.1
SRGAP2	rs201036189	1	206516261	C	T	11	59	70	0.84	15	15	30	0.5	0.190292	0.036435	exonic	unknown	NM_001170637,NM_001271872,NM_001300952,NM_015326	1q32.1
SUSD2	rs62231981	22	24579049	G	A	13	57	70	0.81	18	12	30	0.4	0.155631	0.0102743	exonic	missense SNV	NM_019601	22q11.23
