# Supplementary material for: Genome-Wide Association Screening Determines Peripheral Players in Male Fertility Maintenance
Source: Int J Mol Sci. 2022 Dec 28;24(1):524. doi: 10.3390/ijms24010524 (PMC9820667; doi:10.3390/ijms24010524)
Supplement: Supplementary file 1 [file ijms-24-00524-s001.zip › Suppl.TableS3.xlsx]

## Sheet: Sheet1
#Uploaded_variation	Location	Allele	Consequence	IMPACT	SYMBOL	Gene	Feature_type	Feature	BIOTYPE	EXON	INTRON	cDNA_position	CDS_position	Protein_position	Amino_acids	Codons	Existing_variation	STRAND	HGNC_ID	SIFT	PolyPhen
rs201128090	2:111862404-111862404	A	missense_variant	MODERATE	ANAPC1	ENSG00000153107	Transcript	ENST00000341068.8	protein_coding	10/48	-	1523	1247	416	T/M	aCg/aTg	rs201128090,COSV61974899	-1	HGNC:19988	deleterious(0.02)	benign(0.107)
rs3826190	16:55828971-55828971	A	missense_variant	MODERATE	CES1	ENSG00000198848	Transcript	ENST00000360526.8	protein_coding	2/14	-	97	56	19	G/V	gGg/gTg	rs3826190,COSV62085266	-1	HGNC:1863	deleterious(0)	possibly_damaging(0.891)
rs3826190	16:55828971-55828971	A	missense_variant,splice_region_variant	MODERATE	CES1	ENSG00000198848	Transcript	ENST00000361503.8	protein_coding	2/14	-	184	53	18	G/V	gGg/gTg	rs3826190,COSV62085266	-1	HGNC:1863	deleterious(0)	probably_damaging(0.958)
rs3826190	16:55828971-55828971	A	missense_variant,splice_region_variant	MODERATE	CES1	ENSG00000198848	Transcript	ENST00000422046.6	protein_coding	2/14	-	335	53	18	G/V	gGg/gTg	rs3826190,COSV62085266	-1	HGNC:1863	deleterious(0)	probably_damaging(0.969)
rs77667563	1:16058547-16058547	A	missense_variant	MODERATE	FAM131C	ENSG00000185519	Transcript	ENST00000375662.5	protein_coding	7/7	-	942	733	245	R/W	Cgg/Tgg	rs77667563,COSV65152635	-1	HGNC:26717	deleterious(0.04)	possibly_damaging(0.528)
rs77667563	1:16058547-16058547	C	missense_variant	MODERATE	FAM131C	ENSG00000185519	Transcript	ENST00000375662.5	protein_coding	7/7	-	942	733	245	R/G	Cgg/Ggg	rs77667563,COSV65152635	-1	HGNC:26717	tolerated(0.28)	benign(0.09)
rs3830125	6:32580779-32580779	T	missense_variant	MODERATE	HLA-DRB1	ENSG00000196126	Transcript	ENST00000360004.6	protein_coding	4/6	-	836	730	244	A/T	Gcc/Acc	rs3830125,COSV63511888	-1	HGNC:4948	deleterious(0.03)	probably_damaging(0.995)
rs183684706	7:152229940-152229940	G	missense_variant	MODERATE	KMT2C	ENSG00000055609	Transcript	ENST00000262189.11	protein_coding	18/59	-	3176	2959	987	Y/H	Tac/Cac	rs77735469,COSV51274668	-1	HGNC:13726	deleterious(0)	probably_damaging(0.999)
rs183684706	7:152229940-152229940	G	missense_variant	MODERATE	KMT2C	ENSG00000055609	Transcript	ENST00000418673.2	protein_coding	3/8	-	307	307	103	Y/H	Tac/Cac	rs77735469,COSV51274668	-1	HGNC:13726	deleterious(0)	benign(0.332)
rs183684706	7:152229940-152229940	G	missense_variant	MODERATE	KMT2C	ENSG00000055609	Transcript	ENST00000679882.1	protein_coding	17/56	-	2989	2839	947	Y/H	Tac/Cac	rs77735469,COSV51274668	-1	HGNC:13726	deleterious(0)	probably_damaging(0.959)
rs183684706	7:152229940-152229940	G	missense_variant	MODERATE	KMT2C	ENSG00000055609	Transcript	ENST00000680969.1	protein_coding	3/29	-	307	307	103	Y/H	Tac/Cac	rs77735469,COSV51274668	-1	HGNC:13726	deleterious(0)	possibly_damaging(0.809)
rs183684706	7:152229940-152229940	G	missense_variant	MODERATE	KMT2C	ENSG00000055609	Transcript	ENST00000681033.1	protein_coding	9/31	-	1660	1660	554	Y/H	Tac/Cac	rs77735469,COSV51274668	-1	HGNC:13726	deleterious(0)	possibly_damaging(0.809)
rs183684706	7:152229940-152229940	G	missense_variant	MODERATE	KMT2C	ENSG00000055609	Transcript	ENST00000682283.1	protein_coding	18/60	-	2959	2959	987	Y/H	Tac/Cac	rs77735469,COSV51274668	-1	HGNC:13726	deleterious(0)	probably_damaging(0.983)
rs183684706	7:152229940-152229940	G	missense_variant	MODERATE	KMT2C	ENSG00000055609	Transcript	ENST00000683200.1	protein_coding	3/44	-	307	307	103	Y/H	Tac/Cac	rs77735469,COSV51274668	-1	HGNC:13726	deleterious(0)	probably_damaging(0.939)
rs183684706	7:152229940-152229940	G	missense_variant	MODERATE	KMT2C	ENSG00000055609	Transcript	ENST00000683490.1	protein_coding	18/25	-	3176	2959	987	Y/H	Tac/Cac	rs77735469,COSV51274668	-1	HGNC:13726	deleterious(0)	probably_damaging(0.921)
rs183684706	7:152229940-152229940	G	missense_variant	MODERATE	KMT2C	ENSG00000055609	Transcript	ENST00000684550.1	protein_coding	18/26	-	3319	2959	987	Y/H	Tac/Cac	rs77735469,COSV51274668	-1	HGNC:13726	deleterious(0)	probably_damaging(0.921)
rs2479172	7:152247922-152247922	T	missense_variant	MODERATE	KMT2C	ENSG00000055609	Transcript	ENST00000262189.11	protein_coding	14/59	-	2729	2512	838	G/S	Ggt/Agt	rs2479172,COSV51279050	-1	HGNC:13726	deleterious(0)	probably_damaging(0.999)
rs2479172	7:152247922-152247922	T	missense_variant	MODERATE	KMT2C	ENSG00000055609	Transcript	ENST00000679882.1	protein_coding	14/56	-	2662	2512	838	G/S	Ggt/Agt	rs2479172,COSV51279050	-1	HGNC:13726	deleterious(0)	probably_damaging(1)
rs2479172	7:152247922-152247922	T	missense_variant	MODERATE	KMT2C	ENSG00000055609	Transcript	ENST00000681033.1	protein_coding	5/31	-	1213	1213	405	G/S	Ggt/Agt	rs2479172,COSV51279050	-1	HGNC:13726	deleterious(0)	probably_damaging(0.999)
rs2479172	7:152247922-152247922	T	missense_variant	MODERATE	KMT2C	ENSG00000055609	Transcript	ENST00000682283.1	protein_coding	14/60	-	2512	2512	838	G/S	Ggt/Agt	rs2479172,COSV51279050	-1	HGNC:13726	deleterious(0)	probably_damaging(0.996)
rs2479172	7:152247922-152247922	T	missense_variant	MODERATE	KMT2C	ENSG00000055609	Transcript	ENST00000682916.1	protein_coding	8/8	-	1630	1630	544	G/S	Ggt/Agt	rs2479172,COSV51279050	-1	HGNC:13726	deleterious(0)	probably_damaging(1)
rs2479172	7:152247922-152247922	T	missense_variant	MODERATE	KMT2C	ENSG00000055609	Transcript	ENST00000683490.1	protein_coding	14/25	-	2729	2512	838	G/S	Ggt/Agt	rs2479172,COSV51279050	-1	HGNC:13726	deleterious(0)	probably_damaging(0.999)
rs2479172	7:152247922-152247922	T	missense_variant	MODERATE	KMT2C	ENSG00000055609	Transcript	ENST00000683616.1	protein_coding	15/15	-	2574	2515	839	G/S	Ggt/Agt	rs2479172,COSV51279050	-1	HGNC:13726	deleterious(0)	probably_damaging(0.999)
rs2479172	7:152247922-152247922	T	missense_variant	MODERATE	KMT2C	ENSG00000055609	Transcript	ENST00000684550.1	protein_coding	14/26	-	2872	2512	838	G/S	Ggt/Agt	rs2479172,COSV51279050	-1	HGNC:13726	deleterious(0)	probably_damaging(0.999)
rs62038492	16:14895011-14895011	G	missense_variant	MODERATE	NOMO1	ENSG00000103512	Transcript	ENST00000287667.12	protein_coding	30/31	-	3589	3458	1153	E/G	gAa/gGa	rs62038492,COSV55056841	1	HGNC:30060	deleterious(0.01)	benign(0.115)
rs62038492	16:14895011-14895011	G	missense_variant	MODERATE	NOMO1	ENSG00000103512	Transcript	ENST00000565655.1	protein_coding	3/5	-	222	224	75	E/G	gAa/gGa	rs62038492,COSV55056841	1	HGNC:30060	deleterious(0.01)	possibly_damaging(0.885)
rs1136747	11:18269327-18269327	C	missense_variant	MODERATE	SAA1	ENSG00000173432	Transcript	ENST00000649195.1	protein_coding	3/4	-	264	224	75	V/A	gTg/gCg	rs1136747,COSV62945890	1	HGNC:10513	deleterious(0.01)	benign(0.168)
rs1136747	11:18269327-18269327	C	missense_variant	MODERATE	SAA1	ENSG00000173432	Transcript	ENST00000356524.9	protein_coding	3/4	-	261	224	75	V/A	gTg/gCg	rs1136747,COSV62945890	1	HGNC:10513	deleterious(0.02)	benign(0.168)
rs1136747	11:18269327-18269327	C	missense_variant	MODERATE	SAA1	ENSG00000173432	Transcript	ENST00000405158.2	protein_coding	3/4	-	408	224	75	V/A	gTg/gCg	rs1136747,COSV62945890	1	HGNC:10513	deleterious(0.02)	benign(0.168)
rs1136747	11:18269327-18269327	C	missense_variant	MODERATE	SAA1	ENSG00000173432	Transcript	ENST00000532858.5	protein_coding	4/5	-	326	224	75	V/A	gTg/gCg	rs1136747,COSV62945890	1	HGNC:10513	deleterious(0.02)	benign(0.168)
rs1136747	11:18269327-18269327	C	missense_variant	MODERATE	SAA1	ENSG00000173432	Transcript	ENST00000689650.1	protein_coding	3/3	-	264	224	75	V/A	gTg/gCg	rs1136747,COSV62945890	1	HGNC:10513	deleterious(0.01)	benign(0.168)
rs201036189	1:206342907-206342907	T	missense_variant	MODERATE	SRGAP2	ENSG00000266028	Transcript	ENST00000573034.8	protein_coding	4/23	-	974	322	108	R/W	Cgg/Tgg	rs201036189,COSV55332825	1	HGNC:19751	deleterious(0.01)	probably_damaging(1)
rs201036189	1:206342907-206342907	T	missense_variant	MODERATE	SRGAP2	ENSG00000266028	Transcript	ENST00000605610.5	protein_coding	3/20	-	620	322	108	R/W	Cgg/Tgg	rs201036189,COSV55332825	1	HGNC:19751	deleterious(0.01)	probably_damaging(0.994)
rs201036189	1:206342907-206342907	T	missense_variant	MODERATE	SRGAP2	ENSG00000266028	Transcript	ENST00000624873.3	protein_coding	3/22	-	384	322	108	R/W	Cgg/Tgg	rs201036189,COSV55332825	1	HGNC:19751	deleterious(0.01)	probably_damaging(0.99)
rs62231981	22:24183081-24183081	A	missense_variant	MODERATE	SUSD2	ENSG00000099994	Transcript	ENST00000358321.4	protein_coding	2/15	-	134	101	34	R/H	cGc/cAc	rs62231981,COSV54077166	1	HGNC:30667	tolerated(0.08)	benign(0.133)
