# Supplementary material for: Genome-Wide Association Screening Determines Peripheral Players in Male Fertility Maintenance
Source: Int J Mol Sci. 2022 Dec 28;24(1):524. doi: 10.3390/ijms24010524 (PMC9820667; doi:10.3390/ijms24010524)
Supplement: Supplementary file 1 [file ijms-24-00524-s001.zip › Suppl.TableS4.xlsx]

## Sheet: sheet
#node1	node2	node1_string_id	node2_string_id	neighborhood_on_chromosome	gene_fusion	phylogenetic_cooccurrence	homology	coexpression	experimentally_determined_interaction	database_annotated	automated_textmining	combined_score
ACE	APOB	9606.ENSP00000290866	9606.ENSP00000233242	0	0	0	0	0.063	0	0	0.609	0.617
ACE	EGF	9606.ENSP00000290866	9606.ENSP00000265171	0	0	0	0	0.073	0	0	0.67	0.681
ACTL7A	H1FNT	9606.ENSP00000334300	9606.ENSP00000334805	0	0	0	0	0.086	0	0	0.468	0.493
ACTL7A	TSGA10	9606.ENSP00000334300	9606.ENSP00000377123	0	0	0	0	0	0	0	0.5	0.499
ACTL9	PLCZ1	9606.ENSP00000316674	9606.ENSP00000266505	0	0	0	0	0.521	0	0	0.041	0.521
ACTL9	SPZ1	9606.ENSP00000316674	9606.ENSP00000369611	0	0	0	0	0.064	0	0	0.43	0.443
ADAD1	PLCZ1	9606.ENSP00000296513	9606.ENSP00000266505	0	0	0	0	0.063	0	0	0.411	0.424
ADAD1	NANOS1	9606.ENSP00000296513	9606.ENSP00000393275	0	0	0	0	0	0	0	0.604	0.604
AK7	SPEF2	9606.ENSP00000267584	9606.ENSP00000348314	0	0	0	0	0.065	0	0	0.411	0.426
AK7	CFAP44	9606.ENSP00000267584	9606.ENSP00000377428	0	0	0	0	0.062	0	0	0.428	0.44
AK7	CFAP69	9606.ENSP00000267584	9606.ENSP00000373948	0	0	0	0	0.062	0	0	0.448	0.46
AK7	FSIP2	9606.ENSP00000267584	9606.ENSP00000344403	0	0	0	0	0.049	0	0	0.476	0.48
AK7	RNF212	9606.ENSP00000267584	9606.ENSP00000389709	0	0	0	0	0	0	0	0.483	0.483
AK7	DNAH1	9606.ENSP00000267584	9606.ENSP00000401514	0	0	0	0	0.157	0.068	0	0.398	0.486
AK7	ARMC2	9606.ENSP00000267584	9606.ENSP00000376417	0	0	0	0	0	0	0	0.518	0.518
AK7	TTC21A	9606.ENSP00000267584	9606.ENSP00000398211	0	0	0	0	0.066	0	0	0.505	0.518
AK7	SUSD2	9606.ENSP00000267584	9606.ENSP00000351075	0	0	0	0	0	0	0	0.541	0.541
AK7	DPCD	9606.ENSP00000267584	9606.ENSP00000359170	0	0	0	0	0	0	0	0.556	0.556
AK7	CFAP43	9606.ENSP00000267584	9606.ENSP00000349568	0	0	0	0	0.106	0	0	0.552	0.583
ANAPC1	MDC1	9606.ENSP00000339109	9606.ENSP00000365588	0	0	0	0	0.082	0.486	0	0.086	0.531
ANAPC1	PPP3R2	9606.ENSP00000339109	9606.ENSP00000363939	0	0	0	0	0	0	0.6	0	0.6
ANAPC1	PPP3CC	9606.ENSP00000339109	9606.ENSP00000380878	0	0	0	0	0.062	0.153	0.6	0.076	0.667
APAF1	BCL2L2	9606.ENSP00000448165	9606.ENSP00000250405	0	0	0	0	0.062	0.527	0	0.689	0.85
APAF1	HSPA2	9606.ENSP00000448165	9606.ENSP00000378199	0	0	0	0	0	0	0	0.654	0.654
APOB	CES1	9606.ENSP00000233242	9606.ENSP00000353720	0	0	0	0	0.119	0.063	0	0.398	0.46
APOB	PTPN11	9606.ENSP00000233242	9606.ENSP00000340944	0	0	0	0	0	0.14	0.65	0.096	0.704
APOB	SAA1	9606.ENSP00000233242	9606.ENSP00000384906	0	0	0	0	0.062	0	0.54	0.452	0.742
AR	FKBP4	9606.ENSP00000363822	9606.ENSP00000001008	0	0	0	0	0	0.498	0.8	0.93	0.992
AR	EGF	9606.ENSP00000363822	9606.ENSP00000265171	0	0	0	0	0	0.056	0	0.72	0.724
AR	KHDRBS1	9606.ENSP00000363822	9606.ENSP00000313829	0	0	0	0	0	0	0	0.792	0.792
AR	CADM1	9606.ENSP00000363822	9606.ENSP00000329797	0	0	0	0	0	0	0	0.558	0.558
AR	ZBTB16	9606.ENSP00000363822	9606.ENSP00000338157	0	0	0	0	0.062	0.518	0	0.532	0.77
AR	NR5A1	9606.ENSP00000363822	9606.ENSP00000362690	0	0	0	0.603	0	0.272	0	0.695	0.47
AR	DMRT1	9606.ENSP00000363822	9606.ENSP00000371711	0	0	0	0	0	0.078	0	0.429	0.451
AR	FSHR	9606.ENSP00000363822	9606.ENSP00000384708	0	0	0	0	0	0	0	0.576	0.577
AR	HSPA2	9606.ENSP00000363822	9606.ENSP00000378199	0	0	0	0	0	0.065	0.65	0.126	0.689
AR	USP26	9606.ENSP00000363822	9606.ENSP00000423390	0	0	0	0	0	0.494	0.6	0.571	0.905
AR	NCOA2	9606.ENSP00000363822	9606.ENSP00000399968	0	0	0	0	0	0.977	0.9	0.954	0.999
ARMC2	TEX15	9606.ENSP00000376417	9606.ENSP00000256246	0	0	0	0	0	0	0	0.689	0.689
ARMC2	QRICH2	9606.ENSP00000376417	9606.ENSP00000262765	0	0	0	0	0	0	0	0.624	0.624
ARMC2	WDR66	9606.ENSP00000376417	9606.ENSP00000288912	0	0	0	0	0	0	0	0.523	0.523
ARMC2	FSIP2	9606.ENSP00000376417	9606.ENSP00000344403	0	0	0	0	0	0	0	0.575	0.575
ARMC2	SPEF2	9606.ENSP00000376417	9606.ENSP00000348314	0	0	0	0	0	0	0	0.557	0.557
ARMC2	CFAP43	9606.ENSP00000376417	9606.ENSP00000349568	0	0	0	0	0.065	0	0	0.774	0.78
ARMC2	CFAP69	9606.ENSP00000376417	9606.ENSP00000373948	0	0	0	0	0	0	0	0.617	0.617
ARMC2	DNAH1	9606.ENSP00000376417	9606.ENSP00000401514	0	0	0	0	0.062	0	0	0.556	0.566
ARMC2	CFAP44	9606.ENSP00000376417	9606.ENSP00000377428	0	0	0	0	0.063	0	0	0.586	0.596
ARMC2	TEX11	9606.ENSP00000376417	9606.ENSP00000379226	0	0	0	0	0	0	0	0.631	0.631
ARMC2	MEIOB	9606.ENSP00000376417	9606.ENSP00000390778	0	0	0	0	0	0	0	0.648	0.648
ARMC2	RNF212	9606.ENSP00000376417	9606.ENSP00000389709	0	0	0	0	0	0	0	0.705	0.705
ARMC2	TTC21A	9606.ENSP00000376417	9606.ENSP00000398211	0	0	0	0	0.11	0	0	0.734	0.753
AURKC	KLHL10	9606.ENSP00000302898	9606.ENSP00000293303	0	0	0	0	0.062	0	0	0.412	0.425
AURKC	MEIOB	9606.ENSP00000302898	9606.ENSP00000390778	0	0	0	0	0.436	0	0	0.046	0.438
AURKC	DPY19L2	9606.ENSP00000302898	9606.ENSP00000315988	0	0	0	0	0.064	0	0	0.595	0.604
AURKC	SPATA16	9606.ENSP00000302898	9606.ENSP00000341765	0	0	0	0	0	0	0	0.64	0.64
BBS1	BBS2	9606.ENSP00000317469	9606.ENSP00000245157	0	0	0	0	0.248	0.837	0.9	0.995	0.999
BBS1	IFT74	9606.ENSP00000317469	9606.ENSP00000404122	0	0	0	0	0.11	0	0	0.674	0.697
BBS2	IFT74	9606.ENSP00000245157	9606.ENSP00000404122	0	0	0	0	0.135	0	0	0.469	0.521
BRDT	H1FNT	9606.ENSP00000387822	9606.ENSP00000334805	0	0	0	0	0.062	0	0	0.552	0.562
C11orf70	MNS1	9606.ENSP00000414390	9606.ENSP00000260453	0	0	0	0	0	0	0	0.723	0.723
C11orf70	DNAH9	9606.ENSP00000414390	9606.ENSP00000262442	0	0	0	0	0.062	0	0	0.752	0.757
C11orf70	CCDC39	9606.ENSP00000414390	9606.ENSP00000405708	0	0	0	0	0.062	0	0	0.507	0.518
C11orf70	DNAH11	9606.ENSP00000414390	9606.ENSP00000475939	0	0	0	0	0.062	0	0	0.431	0.444
C11orf70	LRRC6	9606.ENSP00000414390	9606.ENSP00000484634	0	0	0	0	0	0	0	0.579	0.579
C14orf39	CCDC79	9606.ENSP00000324920	9606.ENSP00000463762	0	0	0	0	0	0	0	0.451	0.451
C14orf39	SYCP2	9606.ENSP00000324920	9606.ENSP00000350162	0	0	0	0	0.065	0	0	0.551	0.562
C14orf39	SYCP3	9606.ENSP00000324920	9606.ENSP00000376658	0	0	0	0	0	0	0	0.565	0.565
C14orf39	MEIOB	9606.ENSP00000324920	9606.ENSP00000390778	0	0	0	0	0	0	0	0.58	0.58
C14orf39	C15orf43	9606.ENSP00000324920	9606.ENSP00000340644	0	0	0	0	0.063	0	0	0.652	0.66
C14orf39	RNF212	9606.ENSP00000324920	9606.ENSP00000389709	0	0	0	0	0	0	0	0.766	0.766
C14orf39	SYCE1	9606.ENSP00000324920	9606.ENSP00000341282	0	0	0	0	0.062	0	0	0.796	0.8
C15orf43	SYCP2	9606.ENSP00000340644	9606.ENSP00000350162	0	0	0	0	0	0	0	0.412	0.412
C15orf43	TEX11	9606.ENSP00000340644	9606.ENSP00000379226	0	0	0	0	0.062	0	0	0.401	0.414
C15orf43	SYCP3	9606.ENSP00000340644	9606.ENSP00000376658	0	0	0	0	0.053	0	0	0.425	0.432
C15orf43	SYCE1	9606.ENSP00000340644	9606.ENSP00000341282	0	0	0	0	0.062	0	0	0.425	0.437
C15orf43	STAG3	9606.ENSP00000340644	9606.ENSP00000477973	0	0	0	0	0.062	0	0	0.514	0.525
C15orf43	MEIOB	9606.ENSP00000340644	9606.ENSP00000390778	0	0	0	0	0	0	0	0.577	0.577
C15orf43	CCDC79	9606.ENSP00000340644	9606.ENSP00000463762	0	0	0	0	0	0.8	0	0.976	0.995
C1orf101	CATSPER1	9606.ENSP00000355492	9606.ENSP00000309052	0	0	0	0	0	0	0.72	0.181	0.76
C1orf101	HSPA2	9606.ENSP00000355492	9606.ENSP00000378199	0	0	0	0	0	0	0.72	0	0.72
C1orf101	CATSPER2	9606.ENSP00000355492	9606.ENSP00000371180	0	0	0	0	0	0	0.72	0.469	0.844
CADM1	EPB41L2	9606.ENSP00000329797	9606.ENSP00000338481	0	0	0	0	0	0.389	0	0.693	0.804
CADM4	EPB41L2	9606.ENSP00000222374	9606.ENSP00000338481	0	0	0	0	0	0	0	0.714	0.715
CATIP	TEKT2	9606.ENSP00000289388	9606.ENSP00000207457	0	0	0	0	0.138	0	0	0.34	0.406
CATIP	MCIDAS	9606.ENSP00000289388	9606.ENSP00000426359	0	0	0	0	0	0	0	0.505	0.505
CATSPER1	TEKT2	9606.ENSP00000309052	9606.ENSP00000207457	0	0	0	0	0	0	0	0.496	0.496
CATSPER1	SLC9C1	9606.ENSP00000309052	9606.ENSP00000306627	0	0	0	0	0.063	0	0	0.516	0.527
CATSPER1	TEX11	9606.ENSP00000309052	9606.ENSP00000379226	0	0	0	0	0	0	0	0.4	0.4
CATSPER1	SPEM1	9606.ENSP00000309052	9606.ENSP00000315554	0	0	0	0	0.063	0	0	0.408	0.422
CATSPER1	DPY19L2	9606.ENSP00000309052	9606.ENSP00000315988	0	0	0	0	0	0	0	0.448	0.448
CATSPER1	DNAH1	9606.ENSP00000309052	9606.ENSP00000401514	0	0	0	0	0.064	0	0	0.442	0.455
CATSPER1	SPATA16	9606.ENSP00000309052	9606.ENSP00000341765	0	0	0	0	0.064	0	0	0.555	0.565
CATSPER1	EFCAB9	9606.ENSP00000309052	9606.ENSP00000381247	0	0	0	0	0.062	0.164	0	0.763	0.798
CATSPER1	CATSPER2	9606.ENSP00000309052	9606.ENSP00000371180	0	0	0	0.56	0.062	0.182	0.72	0.936	0.862
CATSPER1	HSPA2	9606.ENSP00000309052	9606.ENSP00000378199	0	0	0	0	0	0.182	0.72	0.736	0.934
CATSPER2	TEKT2	9606.ENSP00000371180	9606.ENSP00000207457	0	0	0	0	0	0	0	0.547	0.547
CATSPER2	CKMT1B	9606.ENSP00000371180	9606.ENSP00000300283	0	0	0	0	0	0	0	0.88	0.88
CATSPER2	CDAN1	9606.ENSP00000371180	9606.ENSP00000348564	0	0	0	0	0	0	0	0.765	0.765
CATSPER2	NSUN7	9606.ENSP00000371180	9606.ENSP00000371201	0	0	0	0	0	0	0	0.418	0.418
CATSPER2	DNAH1	9606.ENSP00000371180	9606.ENSP00000401514	0	0	0	0	0.065	0	0	0.429	0.443
CATSPER2	EFCAB9	9606.ENSP00000371180	9606.ENSP00000381247	0	0	0	0	0.062	0.17	0	0.641	0.696
CATSPER2	HSPA2	9606.ENSP00000371180	9606.ENSP00000378199	0	0	0	0	0	0.056	0.72	0.051	0.727
CATSPER2	CKMT1A	9606.ENSP00000371180	9606.ENSP00000406577	0	0	0	0	0	0	0	0.901	0.901
CATSPER2	STRC	9606.ENSP00000371180	9606.ENSP00000401513	0	0.599	0	0	0.077	0	0	0.92	0.967
CCAR1	CNOT7	9606.ENSP00000265872	9606.ENSP00000355279	0	0	0	0	0.066	0	0	0.42	0.435
CCDC108	WDR66	9606.ENSP00000340776	9606.ENSP00000288912	0	0	0	0	0.185	0	0	0.583	0.646
CCDC108	CXorf22	9606.ENSP00000340776	9606.ENSP00000297866	0	0	0	0	0.064	0	0	0.749	0.755
CCDC108	SPAG6	9606.ENSP00000340776	9606.ENSP00000365811	0	0	0	0	0.089	0	0	0.394	0.424
CCDC108	SPATA16	9606.ENSP00000340776	9606.ENSP00000341765	0	0	0	0	0	0	0	0.523	0.523
CCDC108	CFAP45	9606.ENSP00000340776	9606.ENSP00000357079	0	0	0	0	0.089	0	0	0.613	0.633
CCDC108	CFAP69	9606.ENSP00000340776	9606.ENSP00000373948	0	0	0	0	0.076	0	0	0.703	0.714
CCDC108	CFAP43	9606.ENSP00000340776	9606.ENSP00000349568	0	0	0	0	0.344	0	0	0.717	0.806
CCDC39	TEKT2	9606.ENSP00000405708	9606.ENSP00000207457	0	0	0	0	0.108	0	0	0.479	0.516
CCDC39	ZMYND10	9606.ENSP00000405708	9606.ENSP00000231749	0	0	0	0	0.062	0	0	0.752	0.758
CCDC39	MNS1	9606.ENSP00000405708	9606.ENSP00000260453	0	0	0	0	0.112	0	0	0.495	0.532
CCDC39	DNAH9	9606.ENSP00000405708	9606.ENSP00000262442	0	0	0	0	0.063	0	0	0.603	0.612
CCDC39	QRICH2	9606.ENSP00000405708	9606.ENSP00000262765	0	0	0	0	0	0	0	0.645	0.645
CCDC39	DNAH5	9606.ENSP00000405708	9606.ENSP00000265104	0	0	0	0	0.063	0	0	0.857	0.86
CCDC39	CCNO	9606.ENSP00000405708	9606.ENSP00000282572	0	0	0	0	0.062	0	0	0.69	0.697
CCDC39	RSPH1	9606.ENSP00000405708	9606.ENSP00000291536	0	0	0	0	0.084	0	0	0.741	0.753
CCDC39	TTC18	9606.ENSP00000405708	9606.ENSP00000310829	0	0	0	0	0	0	0	0.462	0.462
CCDC39	DNAH8	9606.ENSP00000405708	9606.ENSP00000333363	0	0	0	0	0.063	0	0	0.648	0.657
CCDC39	SPAG17	9606.ENSP00000405708	9606.ENSP00000337804	0	0	0	0	0.062	0	0	0.52	0.53
CCDC39	PACRG	9606.ENSP00000405708	9606.ENSP00000337946	0	0	0	0	0.137	0	0	0.557	0.601
CCDC39	WDR16	9606.ENSP00000405708	9606.ENSP00000339449	0	0	0	0	0.065	0	0	0.466	0.479
CCDC39	SPEF2	9606.ENSP00000405708	9606.ENSP00000348314	0	0	0	0	0.063	0	0	0.666	0.674
CCDC39	CFAP43	9606.ENSP00000405708	9606.ENSP00000349568	0	0	0	0	0.146	0	0	0.797	0.819
CCDC39	CFAP45	9606.ENSP00000405708	9606.ENSP00000357079	0	0	0	0	0.183	0	0	0.412	0.499
CCDC39	TCTE1	9606.ENSP00000405708	9606.ENSP00000360560	0	0	0	0	0.062	0	0	0.469	0.48
CCDC39	SPAG6	9606.ENSP00000405708	9606.ENSP00000365811	0	0	0	0	0.065	0	0	0.387	0.402
CCDC39	CFAP69	9606.ENSP00000405708	9606.ENSP00000373948	0	0	0	0	0	0	0	0.782	0.782
CCDC39	HYDIN	9606.ENSP00000405708	9606.ENSP00000377197	0	0	0	0	0.263	0	0	0.806	0.851
CCDC39	CFAP44	9606.ENSP00000405708	9606.ENSP00000377428	0	0	0	0	0.084	0	0	0.544	0.565
CCDC39	TTLL3	9606.ENSP00000405708	9606.ENSP00000392549	0	0	0	0	0.049	0	0	0.474	0.479
CCDC39	DNAH1	9606.ENSP00000405708	9606.ENSP00000401514	0	0	0	0	0.092	0	0	0.657	0.675
CCDC39	IFT74	9606.ENSP00000405708	9606.ENSP00000404122	0	0	0	0	0.196	0	0	0.373	0.474
CCDC39	MCIDAS	9606.ENSP00000405708	9606.ENSP00000426359	0	0	0	0	0	0	0	0.606	0.606
CCDC39	DNAH11	9606.ENSP00000405708	9606.ENSP00000475939	0	0	0	0	0.063	0	0	0.794	0.799
CCDC39	LRRC6	9606.ENSP00000405708	9606.ENSP00000484634	0	0	0	0	0.064	0	0	0.845	0.849
CCDC79	TEX14	9606.ENSP00000463762	9606.ENSP00000240361	0	0	0	0	0	0	0	0.475	0.475
CCDC79	SYCP2	9606.ENSP00000463762	9606.ENSP00000350162	0	0	0	0	0.082	0	0	0.467	0.49
CCDC79	SYCP3	9606.ENSP00000463762	9606.ENSP00000376658	0	0	0	0	0.082	0	0	0.494	0.515
CCDC79	TEX11	9606.ENSP00000463762	9606.ENSP00000379226	0	0	0	0	0.082	0	0	0.454	0.477
CCDC79	MEIOB	9606.ENSP00000463762	9606.ENSP00000390778	0	0	0	0	0	0	0	0.517	0.517
CCDC79	STAG3	9606.ENSP00000463762	9606.ENSP00000477973	0	0	0	0	0.082	0.182	0	0.662	0.724
CCIN	PLCZ1	9606.ENSP00000334996	9606.ENSP00000266505	0	0	0	0	0.062	0	0	0.439	0.452
CCIN	DPY19L2	9606.ENSP00000334996	9606.ENSP00000315988	0	0	0	0	0.063	0	0	0.608	0.616
CCIN	PICK1	9606.ENSP00000334996	9606.ENSP00000385205	0	0	0	0	0	0	0	0.402	0.402
CCIN	SPATA16	9606.ENSP00000334996	9606.ENSP00000341765	0	0	0	0	0.065	0	0	0.591	0.601
CCNO	ZMYND10	9606.ENSP00000282572	9606.ENSP00000231749	0	0	0	0	0.062	0	0	0.532	0.542
CCNO	FKBP6	9606.ENSP00000282572	9606.ENSP00000252037	0	0	0	0	0	0.057	0	0.606	0.613
CCNO	DNAH9	9606.ENSP00000282572	9606.ENSP00000262442	0	0	0	0	0.062	0.147	0	0.37	0.452
CCNO	DNAH5	9606.ENSP00000282572	9606.ENSP00000265104	0	0	0	0	0.067	0.147	0	0.631	0.681
CCNO	DNAH1	9606.ENSP00000282572	9606.ENSP00000401514	0	0	0	0	0	0.147	0	0.451	0.511
CCNO	DNAH8	9606.ENSP00000282572	9606.ENSP00000333363	0	0	0	0	0.062	0.147	0	0.508	0.571
CCNO	LRRC6	9606.ENSP00000282572	9606.ENSP00000484634	0	0	0	0	0.053	0.16	0	0.61	0.662
CCNO	RSPH1	9606.ENSP00000282572	9606.ENSP00000291536	0	0	0	0	0	0	0	0.667	0.667
CCNO	HYDIN	9606.ENSP00000282572	9606.ENSP00000377197	0	0	0	0	0	0	0	0.671	0.671
CCNO	GMNC	9606.ENSP00000282572	9606.ENSP00000406164	0	0	0	0	0	0	0	0.687	0.687
CCNO	DNAH11	9606.ENSP00000282572	9606.ENSP00000475939	0	0	0	0	0.062	0.147	0	0.652	0.697
CCNO	MCIDAS	9606.ENSP00000282572	9606.ENSP00000426359	0	0	0	0	0.385	0	0	0.864	0.913
CDAN1	STRC	9606.ENSP00000348564	9606.ENSP00000401513	0	0	0	0	0	0	0	0.765	0.765
CFAP43	TEX15	9606.ENSP00000349568	9606.ENSP00000256246	0	0	0	0	0	0	0	0.673	0.673
CFAP43	QRICH2	9606.ENSP00000349568	9606.ENSP00000262765	0	0	0	0	0	0	0	0.805	0.805
CFAP43	WDR66	9606.ENSP00000349568	9606.ENSP00000288912	0	0	0	0	0.168	0	0	0.805	0.831
CFAP43	TTC18	9606.ENSP00000349568	9606.ENSP00000310829	0	0	0	0	0.219	0	0	0.459	0.56
CFAP43	SPATA16	9606.ENSP00000349568	9606.ENSP00000341765	0	0	0	0	0.062	0	0	0.45	0.462
CFAP43	FSIP2	9606.ENSP00000349568	9606.ENSP00000344403	0	0	0	0	0.049	0	0	0.695	0.698
CFAP43	SPEF2	9606.ENSP00000349568	9606.ENSP00000348314	0	0	0	0	0.088	0	0	0.695	0.71
CFAP43	CFAP44	9606.ENSP00000349568	9606.ENSP00000377428	0	0	0	0.541	0.093	0	0	0.926	0.477
CFAP43	SPAG6	9606.ENSP00000349568	9606.ENSP00000365811	0	0	0	0	0.145	0	0	0.52	0.572
CFAP43	TEX11	9606.ENSP00000349568	9606.ENSP00000379226	0	0	0	0	0	0	0	0.596	0.596
CFAP43	MEIOB	9606.ENSP00000349568	9606.ENSP00000390778	0	0	0	0	0	0	0	0.622	0.622
CFAP43	RNF212	9606.ENSP00000349568	9606.ENSP00000389709	0	0	0	0	0	0	0	0.716	0.716
CFAP43	HYDIN	9606.ENSP00000349568	9606.ENSP00000377197	0	0	0	0	0.1	0	0	0.707	0.725
CFAP43	TTC21A	9606.ENSP00000349568	9606.ENSP00000398211	0	0	0	0	0.086	0	0	0.725	0.738
CFAP43	DNAH1	9606.ENSP00000349568	9606.ENSP00000401514	0	0	0	0	0.138	0	0	0.79	0.811
CFAP43	CFAP69	9606.ENSP00000349568	9606.ENSP00000373948	0	0	0	0	0.083	0	0	0.924	0.927
CFAP44	TEKT2	9606.ENSP00000377428	9606.ENSP00000207457	0	0	0	0	0.065	0	0	0.477	0.49
CFAP44	QRICH2	9606.ENSP00000377428	9606.ENSP00000262765	0	0	0	0	0	0	0	0.57	0.57
CFAP44	FSIP2	9606.ENSP00000377428	9606.ENSP00000344403	0	0	0	0	0.065	0	0	0.631	0.64
CFAP44	SPEF2	9606.ENSP00000377428	9606.ENSP00000348314	0	0	0	0	0	0	0	0.543	0.543
CFAP44	SPAG6	9606.ENSP00000377428	9606.ENSP00000365811	0	0	0	0	0.063	0.056	0	0.468	0.488
CFAP44	CFAP69	9606.ENSP00000377428	9606.ENSP00000373948	0	0	0	0	0.062	0	0	0.784	0.789
CFAP44	HYDIN	9606.ENSP00000377428	9606.ENSP00000377197	0	0	0	0	0.062	0	0	0.432	0.445
CFAP44	MEIOB	9606.ENSP00000377428	9606.ENSP00000390778	0	0	0	0	0.064	0	0	0.387	0.401
CFAP44	TTC21A	9606.ENSP00000377428	9606.ENSP00000398211	0	0	0	0	0.065	0	0	0.482	0.495
CFAP44	DNAH1	9606.ENSP00000377428	9606.ENSP00000401514	0	0	0	0	0.096	0	0	0.737	0.753
CFAP45	MNS1	9606.ENSP00000357079	9606.ENSP00000260453	0	0	0	0	0.111	0.551	0	0	0.583
CFAP45	TTC18	9606.ENSP00000357079	9606.ENSP00000310829	0	0	0	0	0.062	0	0	0.65	0.658
CFAP45	SPAG17	9606.ENSP00000357079	9606.ENSP00000337804	0	0	0	0	0.093	0	0	0.571	0.595
CFAP45	WDR16	9606.ENSP00000357079	9606.ENSP00000339449	0	0	0	0	0.108	0.245	0	0.648	0.742
CFAP45	CFAP69	9606.ENSP00000357079	9606.ENSP00000373948	0	0	0	0	0.076	0	0	0.378	0.401
CFAP45	DNAH11	9606.ENSP00000357079	9606.ENSP00000475939	0	0	0	0	0.083	0	0	0.398	0.424
CFAP58	TTC18	9606.ENSP00000358718	9606.ENSP00000310829	0	0	0	0	0	0	0	0.463	0.463
CFAP69	QRICH2	9606.ENSP00000373948	9606.ENSP00000262765	0	0	0	0	0	0	0	0.807	0.807
CFAP69	WDR66	9606.ENSP00000373948	9606.ENSP00000288912	0	0	0	0	0.174	0	0	0.648	0.697
CFAP69	SPATA16	9606.ENSP00000373948	9606.ENSP00000341765	0	0	0	0	0	0	0	0.437	0.437
CFAP69	FSIP2	9606.ENSP00000373948	9606.ENSP00000344403	0	0	0	0	0.152	0	0	0.605	0.651
CFAP69	SPEF2	9606.ENSP00000373948	9606.ENSP00000348314	0	0	0	0	0.076	0	0	0.602	0.616
CFAP69	SPAG6	9606.ENSP00000373948	9606.ENSP00000365811	0	0	0	0	0.064	0	0	0.421	0.435
CFAP69	RNF212	9606.ENSP00000373948	9606.ENSP00000389709	0	0	0	0	0	0	0	0.415	0.415
CFAP69	TTC21A	9606.ENSP00000373948	9606.ENSP00000398211	0	0	0	0	0	0	0	0.495	0.495
CFAP69	DNAH1	9606.ENSP00000373948	9606.ENSP00000401514	0	0	0	0	0	0	0	0.836	0.836
CFTR	CLCN2	9606.ENSP00000003084	9606.ENSP00000265593	0	0	0	0	0	0	0.54	0.554	0.786
CFTR	SLC26A8	9606.ENSP00000003084	9606.ENSP00000417638	0	0	0	0	0.053	0.345	0	0.847	0.897
CKMT1A	CKMT1B	9606.ENSP00000406577	9606.ENSP00000300283	0	0	0.449	0.987	0.769	0.8	0	0.604	0.952
CKMT1A	STRC	9606.ENSP00000406577	9606.ENSP00000401513	0	0	0	0	0	0	0	0.901	0.901
CKMT1B	STRC	9606.ENSP00000300283	9606.ENSP00000401513	0	0	0	0	0	0	0	0.88	0.88
CLDN11	FSHR	9606.ENSP00000064724	9606.ENSP00000384708	0	0	0	0	0	0	0	0.458	0.458
CLDN11	DCXR	9606.ENSP00000064724	9606.ENSP00000303356	0	0	0	0	0	0	0	0.467	0.467
CLDN11	CLDN16	9606.ENSP00000064724	9606.ENSP00000264734	0	0	0	0.665	0	0	0.6	0.607	0.679
CNOT7	PNLDC1	9606.ENSP00000355279	9606.ENSP00000376007	0	0	0	0	0.062	0	0	0.436	0.448
CNOT7	SLC26A8	9606.ENSP00000355279	9606.ENSP00000417638	0	0	0	0	0	0	0	0.612	0.612
DAZL	TEX14	9606.ENSP00000250863	9606.ENSP00000240361	0	0	0	0	0.062	0	0	0.604	0.612
DAZL	PIWIL1	9606.ENSP00000250863	9606.ENSP00000245255	0	0	0	0	0.066	0.072	0	0.708	0.725
DAZL	PRDM9	9606.ENSP00000250863	9606.ENSP00000296682	0	0	0	0	0	0.058	0	0.397	0.407
DAZL	TEX15	9606.ENSP00000250863	9606.ENSP00000256246	0	0	0	0	0.063	0	0	0.395	0.408
DAZL	TEX11	9606.ENSP00000250863	9606.ENSP00000379226	0	0	0	0	0.066	0	0	0.396	0.412
DAZL	FKBP6	9606.ENSP00000250863	9606.ENSP00000252037	0	0	0	0	0.064	0.101	0	0.408	0.458
DAZL	USP26	9606.ENSP00000250863	9606.ENSP00000423390	0	0	0	0	0.087	0.119	0	0.391	0.467
DAZL	FSHR	9606.ENSP00000250863	9606.ENSP00000384708	0	0	0	0	0.062	0	0	0.504	0.515
DAZL	SYCP2	9606.ENSP00000250863	9606.ENSP00000350162	0	0	0	0	0.062	0	0	0.514	0.525
DAZL	TDRD9	9606.ENSP00000250863	9606.ENSP00000387303	0	0	0	0	0.065	0.168	0	0.449	0.534
DAZL	PRM1	9606.ENSP00000250863	9606.ENSP00000310515	0	0	0	0	0	0	0	0.556	0.556
DAZL	MOV10L1	9606.ENSP00000250863	9606.ENSP00000262794	0	0	0	0	0.064	0.148	0	0.497	0.563
DAZL	DMRT1	9606.ENSP00000250863	9606.ENSP00000371711	0	0	0	0	0.064	0.089	0	0.572	0.603
DAZL	SOHLH1	9606.ENSP00000250863	9606.ENSP00000404438	0	0	0	0	0.062	0	0	0.617	0.626
DAZL	ZBTB16	9606.ENSP00000250863	9606.ENSP00000338157	0	0	0	0	0	0.058	0	0.708	0.714
DAZL	NANOS1	9606.ENSP00000250863	9606.ENSP00000393275	0	0	0	0	0.062	0.151	0	0.752	0.785
DAZL	DZIP1	9606.ENSP00000250863	9606.ENSP00000257312	0	0	0	0	0	0	0	0.819	0.819
DAZL	SYCP3	9606.ENSP00000250863	9606.ENSP00000376658	0	0	0	0	0.049	0	0	0.822	0.823
DAZL	NANOS3	9606.ENSP00000250863	9606.ENSP00000341992	0	0	0	0	0.063	0.151	0	0.877	0.894
DAZL	SYCE1	9606.ENSP00000250863	9606.ENSP00000341282	0	0	0	0	0.063	0	0	0.9	0.902
DCXR	MCIDAS	9606.ENSP00000303356	9606.ENSP00000426359	0	0	0	0	0	0	0	0.59	0.59
DMRT1	TEX14	9606.ENSP00000371711	9606.ENSP00000240361	0	0	0	0	0.062	0	0	0.582	0.591
DMRT1	PIWIL1	9606.ENSP00000371711	9606.ENSP00000245255	0	0	0	0	0.063	0	0	0.404	0.418
DMRT1	PLCZ1	9606.ENSP00000371711	9606.ENSP00000266505	0	0	0	0	0.095	0	0	0.593	0.615
DMRT1	SOX8	9606.ENSP00000371711	9606.ENSP00000293894	0	0	0	0	0	0.072	0	0.586	0.599
DMRT1	ZBTB16	9606.ENSP00000371711	9606.ENSP00000338157	0	0	0	0	0	0.064	0	0.476	0.489
DMRT1	SPATA16	9606.ENSP00000371711	9606.ENSP00000341765	0	0	0	0	0.062	0	0	0.629	0.637
DMRT1	NANOS3	9606.ENSP00000371711	9606.ENSP00000341992	0	0	0	0	0	0.209	0	0.58	0.654
DMRT1	NR5A1	9606.ENSP00000371711	9606.ENSP00000362690	0	0	0	0	0.082	0	0.65	0.686	0.89
DMRT1	FSHR	9606.ENSP00000371711	9606.ENSP00000384708	0	0	0	0	0.062	0	0	0.476	0.488
DMRT1	SYCP3	9606.ENSP00000371711	9606.ENSP00000376658	0	0	0	0	0.049	0	0	0.549	0.552
DMRT1	SOHLH1	9606.ENSP00000371711	9606.ENSP00000404438	0	0	0	0	0.062	0	0	0.613	0.621
DNAH1	TEKT2	9606.ENSP00000401514	9606.ENSP00000207457	0	0	0	0	0.065	0	0	0.456	0.47
DNAH1	TEX15	9606.ENSP00000401514	9606.ENSP00000256246	0	0	0	0	0	0	0	0.447	0.447
DNAH1	DNAH9	9606.ENSP00000401514	9606.ENSP00000262442	0	0	0	0.802	0.183	0	0.36	0.52	0.508
DNAH1	QRICH2	9606.ENSP00000401514	9606.ENSP00000262765	0	0	0	0	0.076	0	0	0.488	0.506
DNAH1	DNAH5	9606.ENSP00000401514	9606.ENSP00000265104	0	0	0	0.8	0.062	0	0.9	0.782	0.917
DNAH1	WDR66	9606.ENSP00000401514	9606.ENSP00000288912	0	0	0	0	0.064	0	0	0.583	0.593
DNAH1	RSPH1	9606.ENSP00000401514	9606.ENSP00000291536	0	0	0	0	0.065	0	0	0.515	0.527
DNAH1	TTC18	9606.ENSP00000401514	9606.ENSP00000310829	0	0	0	0	0	0	0.72	0.063	0.726
DNAH1	DPY19L2	9606.ENSP00000401514	9606.ENSP00000315988	0	0	0	0	0.051	0	0	0.539	0.544
DNAH1	DNAH8	9606.ENSP00000401514	9606.ENSP00000333363	0	0	0	0.801	0	0	0.9	0.54	0.91
DNAH1	SPATA16	9606.ENSP00000401514	9606.ENSP00000341765	0	0	0	0	0	0	0	0.502	0.502
DNAH1	FSIP2	9606.ENSP00000401514	9606.ENSP00000344403	0	0	0	0	0	0	0	0.537	0.537
DNAH1	SPEF2	9606.ENSP00000401514	9606.ENSP00000348314	0	0	0	0	0.064	0	0	0.509	0.52
DNAH1	SUN5	9606.ENSP00000401514	9606.ENSP00000348496	0	0	0	0	0.05	0.139	0	0.403	0.469
DNAH1	DPCD	9606.ENSP00000401514	9606.ENSP00000359170	0	0	0	0	0	0	0	0.529	0.529
DNAH1	SPAG6	9606.ENSP00000401514	9606.ENSP00000365811	0	0	0	0	0.086	0	0	0.467	0.492
DNAH1	NSUN7	9606.ENSP00000401514	9606.ENSP00000371201	0	0	0	0	0	0	0	0.443	0.443
DNAH1	DNAH17	9606.ENSP00000401514	9606.ENSP00000374490	0	0	0	0.801	0.186	0	0.72	0.458	0.783
DNAH1	HYDIN	9606.ENSP00000401514	9606.ENSP00000377197	0	0	0	0	0.072	0	0	0.491	0.508
DNAH1	RNF212	9606.ENSP00000401514	9606.ENSP00000389709	0	0	0	0	0	0	0	0.48	0.48
DNAH1	TTC21A	9606.ENSP00000401514	9606.ENSP00000398211	0	0	0	0	0.099	0	0	0.56	0.586
DNAH1	LRRC6	9606.ENSP00000401514	9606.ENSP00000484634	0	0	0	0	0	0.177	0	0.461	0.537
DNAH1	DNAH2	9606.ENSP00000401514	9606.ENSP00000458355	0	0	0	0.856	0.125	0	0.72	0.561	0.764
DNAH10	PACRG	9606.ENSP00000386770	9606.ENSP00000337946	0	0	0	0	0.062	0	0	0.621	0.629
DNAH11	TEKT2	9606.ENSP00000475939	9606.ENSP00000207457	0	0	0	0	0.064	0	0	0.5	0.512
DNAH11	ZMYND10	9606.ENSP00000475939	9606.ENSP00000231749	0	0	0	0	0.094	0	0	0.645	0.665
DNAH11	RSPH1	9606.ENSP00000475939	9606.ENSP00000291536	0	0	0	0	0.144	0	0	0.688	0.721
DNAH11	SPAG17	9606.ENSP00000475939	9606.ENSP00000337804	0	0	0	0	0.094	0	0	0.493	0.521
DNAH11	PACRG	9606.ENSP00000475939	9606.ENSP00000337946	0	0	0	0	0.062	0	0	0.436	0.449
DNAH11	SPEF2	9606.ENSP00000475939	9606.ENSP00000348314	0	0	0	0	0.084	0	0	0.443	0.468
DNAH11	SPAG6	9606.ENSP00000475939	9606.ENSP00000365811	0	0	0	0	0.183	0	0	0.444	0.526
DNAH11	HYDIN	9606.ENSP00000475939	9606.ENSP00000377197	0	0	0	0	0.144	0	0	0.723	0.752
DNAH11	MCIDAS	9606.ENSP00000475939	9606.ENSP00000426359	0	0	0	0	0	0	0	0.561	0.561
DNAH11	LRRC6	9606.ENSP00000475939	9606.ENSP00000484634	0	0	0	0	0.068	0.177	0	0.739	0.782
DNAH17	ZMYND10	9606.ENSP00000374490	9606.ENSP00000231749	0	0	0	0	0.094	0	0	0.444	0.475
DNAH17	DNAH5	9606.ENSP00000374490	9606.ENSP00000265104	0	0	0	0.794	0.155	0	0.72	0.655	0.785
DNAH17	M1AP	9606.ENSP00000374490	9606.ENSP00000290536	0	0	0	0	0	0	0	0.439	0.439
DNAH17	TTC18	9606.ENSP00000374490	9606.ENSP00000310829	0	0	0	0	0.064	0	0.9	0.101	0.908
DNAH17	DNAH8	9606.ENSP00000374490	9606.ENSP00000333363	0	0	0	0.79	0.155	0	0.9	0.711	0.924
DNAH17	SPATA16	9606.ENSP00000374490	9606.ENSP00000341765	0	0	0	0	0.062	0	0	0.403	0.416
DNAH17	LRRC6	9606.ENSP00000374490	9606.ENSP00000484634	0	0	0	0	0.068	0.177	0	0.394	0.494
DNAH17	DNAH2	9606.ENSP00000374490	9606.ENSP00000458355	0	0	0	0.821	0.083	0	0.9	0.518	0.912
DNAH2	DNAH9	9606.ENSP00000458355	9606.ENSP00000262442	0	0	0	0.819	0.083	0	0.36	0.614	0.454
DNAH2	DNAH5	9606.ENSP00000458355	9606.ENSP00000265104	0	0	0	0.815	0.084	0	0.72	0.602	0.761
DNAH2	TTC18	9606.ENSP00000458355	9606.ENSP00000310829	0	0	0	0	0.073	0	0.9	0.063	0.905
DNAH2	DNAH8	9606.ENSP00000458355	9606.ENSP00000333363	0	0	0	0.805	0.084	0	0.9	0.639	0.916
DNAH2	PACRG	9606.ENSP00000458355	9606.ENSP00000337946	0	0	0	0	0.062	0	0	0.448	0.46
DNAH5	TEKT2	9606.ENSP00000265104	9606.ENSP00000207457	0	0	0	0	0.066	0	0	0.543	0.554
DNAH5	ZMYND10	9606.ENSP00000265104	9606.ENSP00000231749	0	0	0	0	0.064	0	0	0.732	0.738
DNAH5	DNAH9	9606.ENSP00000265104	9606.ENSP00000262442	0	0	0	0.791	0.155	0	0.36	0.84	0.534
DNAH5	DPCD	9606.ENSP00000265104	9606.ENSP00000359170	0	0	0	0	0	0	0	0.414	0.414
DNAH5	WDR16	9606.ENSP00000265104	9606.ENSP00000339449	0	0	0	0	0.078	0.056	0	0.411	0.442
DNAH5	SPEF2	9606.ENSP00000265104	9606.ENSP00000348314	0	0	0	0	0.085	0	0	0.493	0.516
DNAH5	SPAG17	9606.ENSP00000265104	9606.ENSP00000337804	0	0	0	0	0.088	0	0	0.503	0.527
DNAH5	MCIDAS	9606.ENSP00000265104	9606.ENSP00000426359	0	0	0	0	0	0	0	0.56	0.56
DNAH5	SPAG6	9606.ENSP00000265104	9606.ENSP00000365811	0	0	0	0	0.063	0	0	0.581	0.591
DNAH5	HYDIN	9606.ENSP00000265104	9606.ENSP00000377197	0	0	0	0	0.072	0	0	0.702	0.712
DNAH5	RSPH1	9606.ENSP00000265104	9606.ENSP00000291536	0	0	0	0	0.064	0	0	0.721	0.727
DNAH5	TTC18	9606.ENSP00000265104	9606.ENSP00000310829	0	0	0	0	0	0	0.72	0.101	0.737
DNAH5	LRRC6	9606.ENSP00000265104	9606.ENSP00000484634	0	0	0	0	0.064	0.177	0	0.83	0.857
DNAH5	DNAH8	9606.ENSP00000265104	9606.ENSP00000333363	0	0	0	0.966	0	0	0.9	0.659	0.902
DNAH8	TEKT2	9606.ENSP00000333363	9606.ENSP00000207457	0	0	0	0	0.066	0	0	0.41	0.426
DNAH8	ZMYND10	9606.ENSP00000333363	9606.ENSP00000231749	0	0	0	0	0.064	0	0	0.638	0.647
DNAH8	DNAH9	9606.ENSP00000333363	9606.ENSP00000262442	0	0	0	0.79	0.155	0	0.36	0.686	0.515
DNAH8	RSPH1	9606.ENSP00000333363	9606.ENSP00000291536	0	0	0	0	0.064	0	0	0.603	0.612
DNAH8	TTC18	9606.ENSP00000333363	9606.ENSP00000310829	0	0	0	0	0	0	0.9	0.101	0.906
DNAH8	MCIDAS	9606.ENSP00000333363	9606.ENSP00000426359	0	0	0	0	0	0	0	0.466	0.465
DNAH8	HYDIN	9606.ENSP00000333363	9606.ENSP00000377197	0	0	0	0	0.072	0	0	0.454	0.472
DNAH8	SPAG6	9606.ENSP00000333363	9606.ENSP00000365811	0	0	0	0	0.063	0	0	0.611	0.62
DNAH8	LRRC6	9606.ENSP00000333363	9606.ENSP00000484634	0	0	0	0	0.065	0.177	0	0.712	0.759
DNAH9	TEKT2	9606.ENSP00000262442	9606.ENSP00000207457	0	0	0	0	0.064	0	0	0.442	0.455
DNAH9	ZMYND10	9606.ENSP00000262442	9606.ENSP00000231749	0	0	0	0	0.094	0	0	0.435	0.467
DNAH9	TTC18	9606.ENSP00000262442	9606.ENSP00000310829	0	0	0	0	0.064	0	0.36	0.101	0.414
DNAH9	MCIDAS	9606.ENSP00000262442	9606.ENSP00000426359	0	0	0	0	0	0	0	0.455	0.455
DNAH9	SPAG6	9606.ENSP00000262442	9606.ENSP00000365811	0	0	0	0	0.183	0	0	0.399	0.488
DNAH9	HYDIN	9606.ENSP00000262442	9606.ENSP00000377197	0	0	0	0	0.168	0	0	0.515	0.579
DNAH9	RSPH1	9606.ENSP00000262442	9606.ENSP00000291536	0	0	0	0	0.162	0	0	0.572	0.626
DNAH9	LRRC6	9606.ENSP00000262442	9606.ENSP00000484634	0	0	0	0	0.068	0.177	0	0.605	0.671
DNAJB13	2012-09-01	9606.ENSP00000344431	9606.ENSP00000268231	0	0	0	0	0	0.056	0	0.529	0.537
DNAJB13	ZMYND15	9606.ENSP00000344431	9606.ENSP00000269289	0	0	0	0	0.062	0.06	0	0.391	0.416
DNAJB13	RSPH1	9606.ENSP00000344431	9606.ENSP00000291536	0	0	0	0	0.062	0	0	0.525	0.536
DNAJB13	KLHL10	9606.ENSP00000344431	9606.ENSP00000293303	0	0	0	0	0.062	0	0	0.484	0.495
DNAJB13	HSPA4L	9606.ENSP00000344431	9606.ENSP00000296464	0.042	0	0.373	0	0.19	0.411	0	0.275	0.754
DNAJB13	HYDIN	9606.ENSP00000344431	9606.ENSP00000377197	0	0	0	0	0.065	0	0	0.395	0.41
DNAJB13	SUN5	9606.ENSP00000344431	9606.ENSP00000348496	0	0	0	0	0.062	0	0	0.484	0.496
DNAJB13	SLC26A8	9606.ENSP00000344431	9606.ENSP00000417638	0	0	0	0	0.055	0	0	0.507	0.515
DNAJB13	HSPA2	9606.ENSP00000344431	9606.ENSP00000378199	0.042	0	0.426	0	0.287	0.37	0	0.319	0.801
DPCD	TEKT2	9606.ENSP00000359170	9606.ENSP00000207457	0	0	0	0	0	0	0	0.539	0.539
DPCD	SPAG6	9606.ENSP00000359170	9606.ENSP00000365811	0	0	0	0	0	0	0	0.423	0.422
DPCD	POLL	9606.ENSP00000359170	9606.ENSP00000359181	0	0	0	0	0.062	0	0	0.801	0.805
DPY19L2	PLCZ1	9606.ENSP00000315988	9606.ENSP00000266505	0	0	0	0	0	0	0	0.602	0.602
DPY19L2	TEX11	9606.ENSP00000315988	9606.ENSP00000379226	0	0	0	0	0	0	0	0.402	0.402
DPY19L2	PICK1	9606.ENSP00000315988	9606.ENSP00000385205	0	0	0	0	0	0	0	0.706	0.706
DPY19L2	SUN5	9606.ENSP00000315988	9606.ENSP00000348496	0	0	0	0	0	0	0	0.706	0.706
DPY19L2	SPATA16	9606.ENSP00000315988	9606.ENSP00000341765	0	0	0	0	0.062	0	0	0.872	0.875
EGF	PTPN11	9606.ENSP00000265171	9606.ENSP00000340944	0	0	0	0	0	0.06	0.9	0.729	0.972
FANCM	UBE2B	9606.ENSP00000267430	9606.ENSP00000265339	0	0	0	0	0	0.182	0	0.47	0.548
FANCM	TEX11	9606.ENSP00000267430	9606.ENSP00000379226	0	0	0	0	0	0	0	0.464	0.464
FANCM	RNF212	9606.ENSP00000267430	9606.ENSP00000389709	0	0	0	0	0	0	0	0.504	0.504
FANCM	POLL	9606.ENSP00000267430	9606.ENSP00000359181	0	0	0	0	0.088	0	0	0.51	0.534
FANCM	XRCC2	9606.ENSP00000267430	9606.ENSP00000352271	0	0	0	0	0.076	0	0	0.624	0.638
FANCM	MDC1	9606.ENSP00000267430	9606.ENSP00000365588	0	0	0	0	0.095	0.344	0	0.555	0.712
FANCM	MEIOB	9606.ENSP00000267430	9606.ENSP00000390778	0	0	0	0	0.089	0.763	0	0.623	0.911
FBXO43	PLCZ1	9606.ENSP00000403293	9606.ENSP00000266505	0	0	0	0	0	0	0	0.505	0.505
FKBP4	HSPA4L	9606.ENSP00000001008	9606.ENSP00000296464	0	0	0	0	0.166	0.18	0	0.21	0.412
FKBP4	HSPA2	9606.ENSP00000001008	9606.ENSP00000378199	0	0	0	0	0.066	0.18	0.6	0.451	0.809
FKBP6	PIWIL1	9606.ENSP00000252037	9606.ENSP00000245255	0	0	0	0	0.064	0.153	0	0.52	0.586
FKBP6	STAG3	9606.ENSP00000252037	9606.ENSP00000477973	0	0	0	0	0.062	0	0.6	0.142	0.65
FKBP6	SYCE1	9606.ENSP00000252037	9606.ENSP00000341282	0	0	0	0	0.062	0	0.6	0.35	0.734
FKBP6	SYCP2	9606.ENSP00000252037	9606.ENSP00000350162	0	0	0	0	0	0	0.6	0.37	0.737
FKBP6	SYCP3	9606.ENSP00000252037	9606.ENSP00000376658	0	0	0	0	0	0	0.6	0.458	0.773
FKBP6	HSPA2	9606.ENSP00000252037	9606.ENSP00000378199	0	0	0	0	0.063	0.18	0.8	0.207	0.861
FKBP6	TDRD9	9606.ENSP00000252037	9606.ENSP00000387303	0	0	0	0	0.098	0.057	0.9	0.755	0.976
FKBP6	MOV10L1	9606.ENSP00000252037	9606.ENSP00000262794	0	0	0	0	0.074	0.187	0.9	0.765	0.98
FSHR	LHB	9606.ENSP00000384708	9606.ENSP00000221421	0	0	0	0	0	0	0.5	0.595	0.788
FSHR	NR5A1	9606.ENSP00000384708	9606.ENSP00000362690	0	0	0	0	0.066	0	0	0.573	0.584
FSHR	SOHLH1	9606.ENSP00000384708	9606.ENSP00000404438	0	0	0	0	0.062	0	0	0.389	0.403
FSIP2	TEX15	9606.ENSP00000344403	9606.ENSP00000256246	0	0	0	0	0	0	0	0.512	0.512
FSIP2	QRICH2	9606.ENSP00000344403	9606.ENSP00000262765	0	0	0	0	0.062	0	0	0.511	0.522
FSIP2	WDR66	9606.ENSP00000344403	9606.ENSP00000288912	0	0	0	0	0.096	0	0	0.587	0.611
FSIP2	TTC21A	9606.ENSP00000344403	9606.ENSP00000398211	0	0	0	0	0	0	0	0.472	0.472
FSIP2	SPEF2	9606.ENSP00000344403	9606.ENSP00000348314	0	0	0	0	0.09	0	0	0.445	0.473
GMNC	MCIDAS	9606.ENSP00000406164	9606.ENSP00000426359	0	0	0	0	0	0	0	0.845	0.845
H1FNT	SPEM1	9606.ENSP00000334805	9606.ENSP00000315554	0	0	0	0	0.066	0	0	0.578	0.589
HLA-DRB1	PTPN11	9606.ENSP00000353099	9606.ENSP00000340944	0	0	0	0	0.062	0	0.9	0.108	0.909
HSPA2	HSPA4L	9606.ENSP00000378199	9606.ENSP00000296464	0	0	0.429	0.756	0.212	0.348	0.6	0.416	0.817
HSPA2	SYCE1	9606.ENSP00000378199	9606.ENSP00000341282	0	0	0	0	0	0	0.6	0.165	0.652
HSPA2	SYCP2	9606.ENSP00000378199	9606.ENSP00000350162	0	0	0	0	0.073	0	0.6	0.056	0.619
HSPA2	SYCP3	9606.ENSP00000378199	9606.ENSP00000376658	0	0	0	0	0.082	0	0.6	0.18	0.672
HSPA2	STAG3	9606.ENSP00000378199	9606.ENSP00000477973	0	0	0	0	0.099	0	0.6	0	0.624
HSPA4L	MNS1	9606.ENSP00000296464	9606.ENSP00000260453	0	0	0	0	0.062	0.212	0	0.289	0.428
HSPA4L	RSPH1	9606.ENSP00000296464	9606.ENSP00000291536	0	0	0	0	0	0	0	0.48	0.48
HSPA4L	TTC12	9606.ENSP00000296464	9606.ENSP00000433757	0	0	0	0	0.235	0.246	0	0.062	0.411
HYDIN	ZMYND10	9606.ENSP00000377197	9606.ENSP00000231749	0	0	0	0	0.089	0	0	0.656	0.673
HYDIN	MNS1	9606.ENSP00000377197	9606.ENSP00000260453	0	0	0	0	0.062	0	0	0.536	0.546
HYDIN	RSPH1	9606.ENSP00000377197	9606.ENSP00000291536	0	0	0	0	0.082	0	0	0.779	0.789
HYDIN	SPAG17	9606.ENSP00000377197	9606.ENSP00000337804	0	0	0	0	0.062	0	0	0.643	0.651
HYDIN	WDR16	9606.ENSP00000377197	9606.ENSP00000339449	0	0	0	0	0.428	0	0	0.707	0.825
HYDIN	SPEF2	9606.ENSP00000377197	9606.ENSP00000348314	0	0	0	0	0.082	0	0	0.675	0.689
HYDIN	SPAG6	9606.ENSP00000377197	9606.ENSP00000365811	0	0	0	0	0.065	0	0	0.676	0.684
HYDIN	MCIDAS	9606.ENSP00000377197	9606.ENSP00000426359	0	0	0	0	0	0	0	0.608	0.608
HYDIN	LRRC6	9606.ENSP00000377197	9606.ENSP00000484634	0	0	0	0	0.063	0.178	0	0.713	0.76
HYDIN	SRGAP2	9606.ENSP00000377197	9606.ENSP00000459615	0	0	0	0	0	0	0	0.811	0.811
IFT74	RABL2A	9606.ENSP00000404122	9606.ENSP00000376872	0	0	0	0	0	0	0	0.499	0.499
IFT74	TTC21A	9606.ENSP00000404122	9606.ENSP00000398211	0	0	0	0	0.193	0	0.54	0.57	0.826
KHDRBS1	SNRPA1	9606.ENSP00000313829	9606.ENSP00000254193	0	0	0	0	0.452	0	0	0.106	0.489
KLHL10	2012-09-01	9606.ENSP00000293303	9606.ENSP00000268231	0	0	0	0	0.062	0	0	0.479	0.491
KLHL10	ZMYND15	9606.ENSP00000293303	9606.ENSP00000269289	0	0	0	0	0.051	0.056	0	0.52	0.532
KLHL10	SUN5	9606.ENSP00000293303	9606.ENSP00000348496	0	0	0	0	0	0	0	0.456	0.456
KLHL10	SYCP3	9606.ENSP00000293303	9606.ENSP00000376658	0	0	0	0	0	0	0	0.495	0.495
KLHL10	TTLL8	9606.ENSP00000293303	9606.ENSP00000392252	0	0	0	0	0.066	0	0	0.507	0.52
KLHL10	TEX11	9606.ENSP00000293303	9606.ENSP00000379226	0	0	0	0	0	0	0	0.556	0.556
KLHL10	SPATA16	9606.ENSP00000293303	9606.ENSP00000341765	0	0	0	0	0.062	0	0	0.571	0.581
KLHL10	PRM1	9606.ENSP00000293303	9606.ENSP00000310515	0	0	0	0	0	0	0	0.815	0.815
KMT2C	PRDM9	9606.ENSP00000262189	9606.ENSP00000296682	0	0	0	0	0.064	0.106	0.5	0.425	0.727
LHB	NR5A1	9606.ENSP00000221421	9606.ENSP00000362690	0	0	0	0	0.078	0.182	0	0.532	0.616
LRRC6	ZMYND10	9606.ENSP00000484634	9606.ENSP00000231749	0	0	0	0	0.122	0.062	0	0.953	0.958
LRRC6	MOV10L1	9606.ENSP00000484634	9606.ENSP00000262794	0	0	0	0	0	0.058	0	0.391	0.401
LRRC6	RSPH1	9606.ENSP00000484634	9606.ENSP00000291536	0	0	0	0	0.062	0	0	0.675	0.682
LRRC6	SPAG17	9606.ENSP00000484634	9606.ENSP00000337804	0	0	0	0	0.066	0	0	0.597	0.607
LRRC6	SPAG6	9606.ENSP00000484634	9606.ENSP00000365811	0	0	0	0	0.064	0	0	0.656	0.664
LRRC6	TTLL8	9606.ENSP00000484634	9606.ENSP00000392252	0	0	0	0	0.062	0	0	0.466	0.478
LRRC6	MCIDAS	9606.ENSP00000484634	9606.ENSP00000426359	0	0	0	0	0	0	0	0.503	0.503
M1AP	PNLDC1	9606.ENSP00000290536	9606.ENSP00000376007	0	0	0	0	0	0	0	0.414	0.414
M1AP	SPATA16	9606.ENSP00000290536	9606.ENSP00000341765	0	0	0	0	0	0	0	0.425	0.425
MAATS1	TCTE1	9606.ENSP00000273390	9606.ENSP00000360560	0	0	0	0	0.053	0	0	0.428	0.435
MAATS1	PACRG	9606.ENSP00000273390	9606.ENSP00000337946	0	0	0	0	0	0	0	0.53	0.53
MAATS1	SPAG6	9606.ENSP00000273390	9606.ENSP00000365811	0	0	0	0	0.146	0	0	0.595	0.639
MAATS1	SPEF2	9606.ENSP00000273390	9606.ENSP00000348314	0	0	0	0	0.097	0	0	0.62	0.642
MAATS1	SPAG17	9606.ENSP00000273390	9606.ENSP00000337804	0	0	0	0	0.088	0	0	0.662	0.679
MAATS1	WDR66	9606.ENSP00000273390	9606.ENSP00000288912	0	0	0	0	0.128	0	0	0.911	0.919
MCIDAS	ZMYND10	9606.ENSP00000426359	9606.ENSP00000231749	0	0	0	0	0	0	0	0.471	0.471
MCIDAS	RSPH1	9606.ENSP00000426359	9606.ENSP00000291536	0	0	0	0	0	0	0	0.641	0.641
MDC1	SYCP3	9606.ENSP00000365588	9606.ENSP00000376658	0	0	0	0	0	0.273	0	0.358	0.513
MEIOB	TEX14	9606.ENSP00000390778	9606.ENSP00000240361	0	0	0	0	0	0	0	0.522	0.522
MEIOB	TEX15	9606.ENSP00000390778	9606.ENSP00000256246	0	0	0	0	0.069	0	0	0.69	0.699
MEIOB	QRICH2	9606.ENSP00000390778	9606.ENSP00000262765	0	0	0	0	0	0	0	0.442	0.442
MEIOB	ZMYND15	9606.ENSP00000390778	9606.ENSP00000269289	0	0	0	0	0.062	0	0	0.557	0.566
MEIOB	SYCE1	9606.ENSP00000390778	9606.ENSP00000341282	0	0	0	0	0	0	0	0.587	0.587
MEIOB	SYCP2	9606.ENSP00000390778	9606.ENSP00000350162	0	0	0	0	0	0	0	0.589	0.589
MEIOB	SYCP3	9606.ENSP00000390778	9606.ENSP00000376658	0	0	0	0	0	0	0	0.62	0.62
MEIOB	TEX11	9606.ENSP00000390778	9606.ENSP00000379226	0	0	0	0	0	0	0	0.751	0.751
MEIOB	TDRD9	9606.ENSP00000390778	9606.ENSP00000387303	0	0	0	0	0.08	0	0	0.432	0.455
MEIOB	RNF212	9606.ENSP00000390778	9606.ENSP00000389709	0	0	0	0	0	0	0	0.695	0.695
MEIOB	SOHLH1	9606.ENSP00000390778	9606.ENSP00000404438	0	0	0	0	0	0	0	0.465	0.465
MEIOB	STAG3	9606.ENSP00000390778	9606.ENSP00000477973	0	0	0	0	0.183	0	0	0.41	0.497
MEIOB	TTC21A	9606.ENSP00000390778	9606.ENSP00000398211	0	0	0	0	0	0	0	0.614	0.614
MNS1	TEKT2	9606.ENSP00000260453	9606.ENSP00000207457	0	0	0	0	0.063	0	0	0.441	0.454
MNS1	SPEF2	9606.ENSP00000260453	9606.ENSP00000348314	0	0	0	0	0	0	0	0.482	0.482
MOV10L1	TEX14	9606.ENSP00000262794	9606.ENSP00000240361	0	0	0	0	0.062	0	0	0.451	0.463
MOV10L1	PIWIL1	9606.ENSP00000262794	9606.ENSP00000245255	0	0	0	0	0.065	0.524	0	0.885	0.944
MOV10L1	TEX15	9606.ENSP00000262794	9606.ENSP00000256246	0	0	0	0	0.062	0	0	0.404	0.417
MOV10L1	USP26	9606.ENSP00000262794	9606.ENSP00000423390	0	0	0	0	0.062	0	0	0.416	0.429
MOV10L1	SYCP2	9606.ENSP00000262794	9606.ENSP00000350162	0	0	0	0	0.066	0	0	0.515	0.528
MOV10L1	PNLDC1	9606.ENSP00000262794	9606.ENSP00000376007	0	0	0	0	0.063	0	0	0.557	0.567
MOV10L1	TEX11	9606.ENSP00000262794	9606.ENSP00000379226	0	0	0	0	0.062	0	0	0.694	0.701
MOV10L1	TDRD9	9606.ENSP00000262794	9606.ENSP00000387303	0	0	0	0	0.146	0.148	0.65	0.888	0.967
NANOS1	PIWIL1	9606.ENSP00000393275	9606.ENSP00000245255	0	0	0	0	0.067	0.369	0	0.436	0.639
NANOS1	TEX15	9606.ENSP00000393275	9606.ENSP00000256246	0	0	0	0	0	0	0	0.4	0.4
NANOS1	ZMYND15	9606.ENSP00000393275	9606.ENSP00000269289	0	0	0	0	0	0.06	0	0.401	0.412
NANOS1	SYCP3	9606.ENSP00000393275	9606.ENSP00000376658	0	0	0	0	0	0	0	0.402	0.402
NANOS1	TEX11	9606.ENSP00000393275	9606.ENSP00000379226	0	0	0	0	0.049	0	0	0.419	0.424
NANOS3	PIWIL1	9606.ENSP00000341992	9606.ENSP00000245255	0	0	0	0	0.066	0.254	0	0.743	0.805
NANOS3	ZBTB16	9606.ENSP00000341992	9606.ENSP00000338157	0	0	0	0	0	0.073	0	0.586	0.6
NANOS3	TDRD9	9606.ENSP00000341992	9606.ENSP00000387303	0	0	0	0	0.062	0.101	0	0.359	0.412
NANOS3	SYCP3	9606.ENSP00000341992	9606.ENSP00000376658	0	0	0	0	0	0	0	0.605	0.605
NANOS3	SOHLH1	9606.ENSP00000341992	9606.ENSP00000404438	0	0	0	0	0.076	0	0	0.602	0.617
NCOA2	NR5A1	9606.ENSP00000399968	9606.ENSP00000362690	0	0	0	0	0.062	0.821	0	0.684	0.942
NR5A1	SOX8	9606.ENSP00000362690	9606.ENSP00000293894	0	0	0	0	0	0.327	0	0.452	0.615
NR5A1	TEX11	9606.ENSP00000362690	9606.ENSP00000379226	0	0	0	0	0.062	0	0	0.451	0.463
NR5A1	SOHLH1	9606.ENSP00000362690	9606.ENSP00000404438	0	0	0	0	0.062	0	0	0.455	0.467
NSUN7	SPAG17	9606.ENSP00000371201	9606.ENSP00000337804	0	0	0	0	0	0	0	0.449	0.449
OR2W3	TEX15	9606.ENSP00000353516	9606.ENSP00000256246	0	0	0	0	0	0	0	0.452	0.452
PACRG	TEKT2	9606.ENSP00000337946	9606.ENSP00000207457	0	0	0	0	0.185	0	0	0.432	0.518
PACRG	WDR16	9606.ENSP00000337946	9606.ENSP00000339449	0	0	0	0	0.091	0	0	0.393	0.425
PACRG	QKI	9606.ENSP00000337946	9606.ENSP00000355094	0	0	0	0	0.056	0	0	0.447	0.456
PACRG	SPAG6	9606.ENSP00000337946	9606.ENSP00000365811	0	0	0	0	0.09	0	0	0.459	0.486
PACRG	SPATA16	9606.ENSP00000337946	9606.ENSP00000341765	0	0	0	0	0	0	0	0.506	0.506
PACRG	SPEF2	9606.ENSP00000337946	9606.ENSP00000348314	0	0	0	0	0	0	0	0.591	0.591
PICK1	PTPN11	9606.ENSP00000385205	9606.ENSP00000340944	0	0	0	0	0	0	0	0.424	0.424
PICK1	SPATA16	9606.ENSP00000385205	9606.ENSP00000341765	0	0	0	0	0	0	0	0.71	0.71
PICK1	TBC1D20	9606.ENSP00000385205	9606.ENSP00000346139	0	0	0	0	0	0	0	0.599	0.599
PIWIL1	ZBTB16	9606.ENSP00000245255	9606.ENSP00000338157	0	0	0	0	0	0.056	0	0.486	0.494
PIWIL1	SYCP3	9606.ENSP00000245255	9606.ENSP00000376658	0	0	0	0	0.082	0	0	0.483	0.505
PIWIL1	SOHLH1	9606.ENSP00000245255	9606.ENSP00000404438	0	0	0	0	0	0	0	0.55	0.55
PIWIL1	PNLDC1	9606.ENSP00000245255	9606.ENSP00000376007	0	0	0	0	0.059	0	0	0.665	0.671
PIWIL1	TDRD9	9606.ENSP00000245255	9606.ENSP00000387303	0	0	0	0	0.077	0.218	0	0.776	0.824
PLCZ1	SMCP	9606.ENSP00000266505	9606.ENSP00000357754	0	0	0	0	0	0	0	0.45	0.45
PLCZ1	SPATA16	9606.ENSP00000266505	9606.ENSP00000341765	0	0	0	0	0.066	0	0	0.561	0.573
PMFBP1	TSGA10	9606.ENSP00000237353	9606.ENSP00000377123	0	0	0	0	0	0	0	0.562	0.562
PMFBP1	SUN5	9606.ENSP00000237353	9606.ENSP00000348496	0	0	0	0	0.062	0	0	0.681	0.687
PPP3CC	PPP3R2	9606.ENSP00000380878	9606.ENSP00000363939	0	0	0.37	0	0.097	0.348	0.8	0.705	0.974
PRDM9	RSPH1	9606.ENSP00000296682	9606.ENSP00000291536	0	0	0	0	0.062	0	0	0.485	0.496
PRDM9	STAG3	9606.ENSP00000296682	9606.ENSP00000477973	0	0	0	0	0	0.149	0	0.392	0.46
PRDM9	SYCP2	9606.ENSP00000296682	9606.ENSP00000350162	0	0	0	0	0	0	0	0.49	0.49
PRDM9	SYCP3	9606.ENSP00000296682	9606.ENSP00000376658	0	0	0	0	0	0	0	0.605	0.605
PRDM9	RNF212	9606.ENSP00000296682	9606.ENSP00000389709	0	0	0	0	0	0	0	0.764	0.764
PRM1	SMCP	9606.ENSP00000310515	9606.ENSP00000357754	0	0	0	0	0.076	0	0	0.464	0.483
PRM1	SYCP3	9606.ENSP00000310515	9606.ENSP00000376658	0	0	0	0	0	0	0	0.556	0.556
QRICH2	TEX15	9606.ENSP00000262765	9606.ENSP00000256246	0	0	0	0	0	0	0	0.419	0.419
QRICH2	TEX11	9606.ENSP00000262765	9606.ENSP00000379226	0	0	0	0	0	0	0	0.419	0.419
QRICH2	RNF212	9606.ENSP00000262765	9606.ENSP00000389709	0	0	0	0	0	0	0	0.431	0.431
QRICH2	SPEF2	9606.ENSP00000262765	9606.ENSP00000348314	0	0	0	0	0	0	0	0.47	0.47
QRICH2	TTC21A	9606.ENSP00000262765	9606.ENSP00000398211	0	0	0	0	0.062	0	0	0.514	0.525
RNF212	TEX15	9606.ENSP00000389709	9606.ENSP00000256246	0	0	0	0	0	0	0	0.717	0.717
RNF212	SYCE1	9606.ENSP00000389709	9606.ENSP00000341282	0	0	0	0	0	0	0	0.47	0.47
RNF212	SPEF2	9606.ENSP00000389709	9606.ENSP00000348314	0	0	0	0	0	0	0	0.508	0.508
RNF212	SYCP2	9606.ENSP00000389709	9606.ENSP00000350162	0	0	0	0	0	0	0	0.715	0.715
RNF212	SYCP3	9606.ENSP00000389709	9606.ENSP00000376658	0	0	0	0	0	0	0	0.6	0.6
RNF212	TEX11	9606.ENSP00000389709	9606.ENSP00000379226	0	0	0	0	0	0.104	0	0.811	0.823
RNF212	STAG3	9606.ENSP00000389709	9606.ENSP00000477973	0	0	0	0	0	0	0	0.493	0.493
RNF212	TTC21A	9606.ENSP00000389709	9606.ENSP00000398211	0	0	0	0	0	0	0	0.706	0.706
RSPH1	TEKT2	9606.ENSP00000291536	9606.ENSP00000207457	0	0	0	0	0.094	0	0	0.623	0.644
RSPH1	ZMYND10	9606.ENSP00000291536	9606.ENSP00000231749	0	0	0	0	0.136	0	0	0.725	0.752
RSPH1	SPEF2	9606.ENSP00000291536	9606.ENSP00000348314	0	0	0	0	0.062	0	0	0.425	0.438
RSPH1	SPAG6	9606.ENSP00000291536	9606.ENSP00000365811	0	0	0	0	0.171	0	0	0.4	0.481
2012-09-01	SLC26A8	9606.ENSP00000268231	9606.ENSP00000417638	0	0	0	0	0	0	0	0.418	0.418
2012-09-01	SPATA16	9606.ENSP00000268231	9606.ENSP00000341765	0	0	0	0	0.063	0	0	0.43	0.443
SLC26A8	TEX15	9606.ENSP00000417638	9606.ENSP00000256246	0	0	0	0	0	0	0	0.454	0.454
SOHLH1	TEX14	9606.ENSP00000404438	9606.ENSP00000240361	0	0	0	0	0	0	0	0.532	0.532
SOHLH1	TAF4B	9606.ENSP00000404438	9606.ENSP00000269142	0	0	0	0	0	0	0	0.423	0.423
SOHLH1	ZMYND15	9606.ENSP00000404438	9606.ENSP00000269289	0	0	0	0	0	0	0	0.402	0.402
SOHLH1	ZBTB16	9606.ENSP00000404438	9606.ENSP00000338157	0	0	0	0	0	0	0	0.622	0.622
SOHLH1	SYCE1	9606.ENSP00000404438	9606.ENSP00000341282	0	0	0	0	0.213	0	0	0.515	0.602
SOHLH1	SYCP3	9606.ENSP00000404438	9606.ENSP00000376658	0	0	0	0	0	0	0	0.606	0.606
SOHLH1	TEX11	9606.ENSP00000404438	9606.ENSP00000379226	0	0	0	0	0.062	0	0	0.561	0.57
SPAG17	TTC18	9606.ENSP00000337804	9606.ENSP00000310829	0	0	0	0	0.123	0	0	0.66	0.689
SPAG17	SPZ1	9606.ENSP00000337804	9606.ENSP00000369611	0	0	0	0	0.062	0	0	0.439	0.451
SPAG17	WDR16	9606.ENSP00000337804	9606.ENSP00000339449	0	0	0	0	0.11	0	0	0.459	0.498
SPAG17	SPEF2	9606.ENSP00000337804	9606.ENSP00000348314	0	0	0	0	0.065	0	0	0.864	0.867
SPAG17	SPAG6	9606.ENSP00000337804	9606.ENSP00000365811	0	0	0	0	0.108	0.182	0	0.907	0.927
SPAG6	TEKT2	9606.ENSP00000365811	9606.ENSP00000207457	0	0	0	0	0.095	0	0	0.605	0.628
SPAG6	TEX14	9606.ENSP00000365811	9606.ENSP00000240361	0	0	0	0	0	0	0	0.423	0.423
SPAG6	SPEM1	9606.ENSP00000365811	9606.ENSP00000315554	0	0	0	0	0.062	0	0	0.518	0.528
SPAG6	WDR16	9606.ENSP00000365811	9606.ENSP00000339449	0	0	0	0	0.243	0	0	0.698	0.761
SPAG6	SPEF2	9606.ENSP00000365811	9606.ENSP00000348314	0	0	0	0	0.062	0	0	0.7	0.706
SPAG6	SYCP2	9606.ENSP00000365811	9606.ENSP00000350162	0	0	0	0	0	0	0	0.659	0.659
SPAG6	SPZ1	9606.ENSP00000365811	9606.ENSP00000369611	0	0	0	0	0.063	0	0	0.414	0.427
SPATA16	SPEM1	9606.ENSP00000341765	9606.ENSP00000315554	0	0	0	0	0.062	0	0	0.442	0.454
SPATA16	SUN5	9606.ENSP00000341765	9606.ENSP00000348496	0	0	0	0	0.094	0	0	0.509	0.536
SPEF2	TTC21A	9606.ENSP00000348314	9606.ENSP00000398211	0	0	0	0	0.062	0	0	0.538	0.548
SPEF2	TEX11	9606.ENSP00000348314	9606.ENSP00000379226	0	0	0	0	0.065	0	0	0.577	0.588
SPEM1	TEX14	9606.ENSP00000315554	9606.ENSP00000240361	0	0	0	0	0	0	0	0.626	0.626
SPEM1	ZMYND15	9606.ENSP00000315554	9606.ENSP00000269289	0	0	0	0	0	0	0	0.653	0.653
STAG3	TEX15	9606.ENSP00000477973	9606.ENSP00000256246	0	0	0	0	0	0	0	0.46	0.46
STAG3	SYCE1	9606.ENSP00000477973	9606.ENSP00000341282	0	0	0	0	0.076	0	0.6	0.706	0.882
STAG3	SYCP2	9606.ENSP00000477973	9606.ENSP00000350162	0	0	0	0	0.099	0	0.6	0.736	0.896
STAG3	SYCP3	9606.ENSP00000477973	9606.ENSP00000376658	0	0	0	0	0.082	0	0.6	0.791	0.916
STAG3	TEX11	9606.ENSP00000477973	9606.ENSP00000379226	0	0	0	0	0.097	0	0	0.464	0.495
SUN5	TTLL8	9606.ENSP00000348496	9606.ENSP00000392252	0	0	0	0	0.069	0	0	0.526	0.54
SUN5	TSGA10	9606.ENSP00000348496	9606.ENSP00000377123	0	0	0	0	0.062	0	0	0.56	0.569
SYCE1	TEX15	9606.ENSP00000341282	9606.ENSP00000256246	0	0	0	0	0.062	0	0	0.496	0.507
SYCE1	ZMYND15	9606.ENSP00000341282	9606.ENSP00000269289	0	0	0	0	0	0	0	0.47	0.47
SYCE1	TEX11	9606.ENSP00000341282	9606.ENSP00000379226	0	0	0	0	0.063	0	0	0.656	0.664
SYCE1	SYCP3	9606.ENSP00000341282	9606.ENSP00000376658	0	0	0	0	0.062	0	0.6	0.759	0.902
SYCE1	SYCP2	9606.ENSP00000341282	9606.ENSP00000350162	0	0	0	0	0	0	0.6	0.779	0.907
SYCP2	TEX15	9606.ENSP00000350162	9606.ENSP00000256246	0	0	0	0	0.062	0	0	0.543	0.553
SYCP2	TDRD9	9606.ENSP00000350162	9606.ENSP00000387303	0	0	0	0	0.072	0	0	0.456	0.474
SYCP2	TEX11	9606.ENSP00000350162	9606.ENSP00000379226	0	0	0	0	0.084	0.182	0	0.915	0.931
SYCP2	SYCP3	9606.ENSP00000350162	9606.ENSP00000376658	0	0	0	0	0.082	0.449	0.8	0.989	0.998
SYCP3	TEX15	9606.ENSP00000376658	9606.ENSP00000256246	0	0	0	0	0	0	0	0.524	0.524
SYCP3	ZBTB16	9606.ENSP00000376658	9606.ENSP00000338157	0	0	0	0	0	0	0	0.626	0.626
SYCP3	TEX11	9606.ENSP00000376658	9606.ENSP00000379226	0	0	0	0	0.082	0	0	0.577	0.595
TAF4B	TEX15	9606.ENSP00000269142	9606.ENSP00000256246	0	0	0	0	0.062	0	0	0.432	0.444
TAF4B	ZBTB16	9606.ENSP00000269142	9606.ENSP00000338157	0	0	0	0	0	0.068	0	0.453	0.468
TBC1D20	TBC1D25	9606.ENSP00000346139	9606.ENSP00000365962	0	0	0	0	0.062	0.059	0	0.457	0.479
TDRD9	TEX11	9606.ENSP00000387303	9606.ENSP00000379226	0	0	0	0	0.065	0	0	0.475	0.488
TEKT2	WDR66	9606.ENSP00000207457	9606.ENSP00000288912	0	0	0	0	0.093	0	0	0.542	0.567
TEX11	TEX14	9606.ENSP00000379226	9606.ENSP00000240361	0	0	0	0	0.062	0	0	0.642	0.65
TEX11	TEX15	9606.ENSP00000379226	9606.ENSP00000256246	0	0	0	0	0.063	0	0	0.674	0.682
TEX11	ZMYND15	9606.ENSP00000379226	9606.ENSP00000269289	0	0	0	0	0.062	0	0	0.518	0.528
TEX11	USP26	9606.ENSP00000379226	9606.ENSP00000423390	0	0	0	0	0.062	0	0	0.504	0.515
TEX11	TTC21A	9606.ENSP00000379226	9606.ENSP00000398211	0	0	0	0	0	0	0	0.579	0.579
TEX14	TEX15	9606.ENSP00000240361	9606.ENSP00000256246	0	0	0	0	0.062	0	0	0.563	0.573
TEX15	ZMYND15	9606.ENSP00000256246	9606.ENSP00000269289	0	0	0	0	0	0	0	0.504	0.504
TEX15	TTC21A	9606.ENSP00000256246	9606.ENSP00000398211	0	0	0	0	0.062	0	0	0.661	0.669
TTC18	TTC21A	9606.ENSP00000310829	9606.ENSP00000398211	0	0	0	0	0.077	0	0	0.395	0.417
TTC18	WDR16	9606.ENSP00000310829	9606.ENSP00000339449	0	0	0	0	0.082	0	0	0.655	0.67
TTLL8	ZMYND10	9606.ENSP00000392252	9606.ENSP00000231749	0	0	0	0	0.065	0	0	0.468	0.481
WDR16	WDR66	9606.ENSP00000339449	9606.ENSP00000288912	0	0	0	0	0.065	0	0	0.538	0.549
